# Supplementary material for: Central role of the ramAR locus in the multidrug resistance in ESBL-Enterobacterales
Source: Microbiol Spectr. 2024 Jun 25;12(8):e03548-23. doi: 10.1128/spectrum.03548-23 (PMC11302662; doi:10.1128/spectrum.03548-23)
Supplement: Supplemental material — Tables S1 to S4. [file spectrum.03548-23-s0001.xlsx]

## Sheet: supplementary table I
Supplementary table I: epidemiological data, pre-selection status, sequence type, beta-lactamases, and minimal inhibitory concentrations results from the FRAMgGN plates of the 443 strains included in this study. For pre-selection status: strains were categorized as resistant if they were non susceptible to the three antibiotics: temocillin, tigecycline and ciprofloxacin.
Study name	Medical departments	Date of sampling	Origin	Species	Pre-selection	Sequence Type	Beta-lactamases	piperacillin tazobactam MICs (mg/L)	ceftazidime MICs (mg/L)	cefepime MICs (mg/L)	aztreonam MICs (mg/L)	temocillin MICs (mg/L)	ertapenem MICs (mg/L)	imipenem MICs (mg/L)	meropenem MICs(mg/L)	ceftazidime avibactam MICs (mg/L)	ceftolozane tazobactam MICs (mg/L)	amikacin MICs (mg/L)	gentamicin MICs (mg/L)	ciprofloxacine MICs (mg/L)	cotrimoxazole MICs (mg/L)	colistin MICs (mg/L)	tigecycline MICs (mg/L)
Ecc20190618	medical ICU	2019-05-15	Urinary	Enterobacter kobei	susceptible	ST56	blaACT-9_blaSHV-12_blaTEM-1B	8	32	1	32	8	0.12	0.5	0.12	0.5	0.5	4	8	4	8	0.5	0.5
Ecc20191102	surgical ICU	2019-11-04	Stools	Enterobacter hormaechei	susceptible	ST66	blaACT-Caen-17_blaCTX-M-15_blaDHA-1_blaOXA-1_blaTEM-1B	64	32	32	32	16	0.25	0.5	0.12	0.5	16	2	8	4	8	1	0.5
Ecc20211202	surgical ICU	2021-11-26	Stools	Enterobacter hormaechei	susceptible	ST66	blaACT-Caen-17_blaCTX-M-15_blaOXA-1	8	32	32	32	16	0.12	0.5	0.12	0.5	2	2	8	2	1	0.5	0.5
Ecc20210504	medical ICU	2021-05-03	Stools	Enterobacter hormaechei	susceptible	ST66	blaACT-Caen-17_blaCTX-M-15_blaOXA-1_blaTEM-1B	4	8	8	32	4	0.06	0.5	0.12	0.5	0.5	2	8	2	8	0.5	0.25
Ecc20191204	Neonatalogy	2019-12-02	Pus	Enterobacter hormaechei	susceptible	ST66	blaACT-Caen-17_blaCTX-M-15_blaOXA-1_blaTEM-1B	8	16	16	32	8	0.06	0.5	0.12	0.5	0.5	2	8	2	8	0.5	0.5
Ecc20210409	medical ICU	2021-04-21	Stools	Enterobacter hormaechei	susceptible	ST66	blaACT-Caen-17_blaCTX-M-15_blaOXA-1_blaTEM-1B	16	32	32	32	4	0.06	0.5	0.12	0.5	4	4	8	4	8	0.25	0.25
Ecc20190604	Neonatalogy	2019-01-22	Stools	Enterobacter hormaechei	susceptible	ST66	blaACT-Caen-17_blaCTX-M-15_blaOXA-1_blaTEM-1B	16	32	16	32	8	0.12	1	0.12	0.5	1	4	8	2	8	1	0.5
Ecc20190905	medical ICU	2019-09-15	Urinary	Enterobacter hormaechei	susceptible	ST66	blaACT-Caen-17_blaCTX-M-15_blaOXA-1_blaTEM-1B	8	32	32	32	8	0.12	0.5	0.12	0.5	2	4	8	8	8	1	0.5
Ecc20190802	medical ICU	2019-08-06	Stools	Enterobacter hormaechei	susceptible	ST66	blaACT-Caen-17_blaCTX-M-15_blaOXA-1_blaTEM-1B	8	8	16	32	4	0.06	0.5	0.12	0.5	0.5	2	8	2	8	0.5	0.5
Ecc20210806	surgical ICU	2021-07-19	Stools	Enterobacter hormaechei	susceptible	ST66	blaACT-Caen-17_blaCTX-M-15_blaOXA-1_blaTEM-1B	4	16	8	32	4	0.06	0.5	0.12	0.5	0.5	2	8	2	8	0.5	0.5
Ecc20200104	surgical ICU	2020-01-13	Catheter	Enterobacter hormaechei	susceptible	ST66	blaACT-Caen-17_blaCTX-M-15_blaOXA-1_blaTEM-1B	4	16	8	32	4	0.06	0.5	0.12	0.5	1	2	8	2	8	0.5	0.5
Ecc20200601	surgical ICU	2020-05-13	Pus	Enterobacter hormaechei	resistant	ST66	blaACT-Caen-17_blaCTX-M-15_blaOXA-1_blaTEM-1B	64	32	32	32	32	1	0.5	0.5	2	32	4	8	8	8	0.5	2
Ecc20211002	medical ICU	2021-10-04	Stools	Enterobacter hormaechei	susceptible	ST66	blaACT-Caen-17_blaCTX-M-15_blaOXA-1_blaTEM-1B	8	8	8	32	4	0.5	0.5	0.12	0.5	1	2	8	2	8	0.5	0.25
Ecc20210206	medical ICU	2021-02-06	Broncho-alveolar liquid	Enterobacter hormaechei	susceptible	ST66	blaACT-Caen-17_blaCTX-M-15_blaOXA-1_blaTEM-1B	8	16	16	16	4	0.06	0.5	0.12	0.5	0.5	4	8	2	8	0.5	0.25
Ecc20210804	medical ICU	2021-07-13	Stools	Enterobacter hormaechei	susceptible	ST66	blaACT-Caen-17_blaCTX-M-15_blaOXA-1_blaTEM-1B	8	16	16	32	8	0.06	0.5	0.12	0.5	0.5	4	8	2	8	0.25	0.25
Ecc20211003	surgical ICU	2021-10-11	Stools	Enterobacter hormaechei	susceptible	ST66	blaACT-Caen-17_blaCTX-M-15_blaOXA-1_blaTEM-1B	4	16	8	32	4	0.06	0.5	0.12	0.5	0.5	2	8	2	8	0.5	0.5
Ecc20191202	surgical ICU	2019-12-02	Stools	Enterobacter hormaechei	susceptible	ST66	blaACT-Caen-17_blaCTX-M-15_blaOXA-1_blaTEM-1B	8	32	32	32	8	0.06	0.5	0.12	0.5	1	2	8	4	8	1	0.5
Ecc20210515	medical ICU	2021-05-18	Stools	Enterobacter hormaechei	susceptible	ST66	blaACT-Caen-17_blaCTX-M-15_blaOXA-1_blaTEM-1B	8	16	16	32	4	0.06	0.5	0.12	0.5	1	4	8	2	8	0.25	0.5
Ecc20190805	surgical ICU	2019-08-17	Broncho-alveolar liquid	Enterobacter hormaechei	susceptible	ST66	blaACT-Caen-17_blaCTX-M-15_blaOXA-1_blaTEM-1B	8	16	8	32	8	0.06	0.5	0.12	0.5	0.5	2	8	2	8	1	0.5
Ecc20191003	surgical ICU	2019-09-30	Stools	Enterobacter hormaechei	resistant	ST66	blaACT-Caen-17_blaCTX-M-15_blaOXA-1_blaTEM-1B	16	32	32	32	16	0.12	0.5	0.12	0.5	2	2	8	8	8	1	2
Ecc20191007	surgical ICU	2019-10-07	Stools	Enterobacter hormaechei	susceptible	ST66	blaACT-Caen-17_blaCTX-M-15_blaOXA-1_blaTEM-1B	32	16	16	32	16	0.25	0.5	0.12	0.5	1	1	1	2	8	1	0.5
Ecc20191103	surgical ICU	2019-11-08	Stools	Enterobacter hormaechei	susceptible	ST66	blaACT-Caen-17_blaCTX-M-15_blaOXA-1_blaTEM-1B	32	32	32	32	8	0.12	0.5	0.12	0.5	2	4	8	4	8	1	0.5
Ecc20191004	surgical ICU	2019-09-29	Stools	Enterobacter hormaechei	susceptible	ST66	blaACT-Caen-17_blaCTX-M-15_blaOXA-1_blaTEM-1B	16	32	16	32	8	0.12	0.5	0.12	0.5	1	2	8	4	8	1	0.5
Ecc20190613	surgical ICU	2019-04-15	Stools	Enterobacter hormaechei	susceptible	ST66	blaACT-Caen-17_blaCTX-M-15_blaOXA-1_blaTEM-1B	16	32	32	32	8	0.06	0.5	0.12	0.5	1	4	8	4	8	0.5	0.5
Ecc20210506	surgical ICU	2019-05-24	Stools	Enterobacter hormaechei	susceptible	ST66	blaACT-Caen-17_blaCTX-M-15_blaOXA-1_blaTEM-1B	64	32	32	32	32	0.5	2	0.12	1	32	8	8	8	8	0.5	0.5
Ecc20210405	medical ICU	2021-04-13	Bronchial aspiration	Enterobacter hormaechei	susceptible	ST66	blaACT-Caen-17_blaCTX-M-15_blaOXA-1_blaTEM-1B	16	4	32	32	8	0.06	0.5	0.12	0.5	0.5	4	8	2	8	0.5	0.25
Ecc20210802	medical ICU	2021-07-05	Stools	Enterobacter hormaechei	resistant	ST66	blaACT-Caen-17_blaCTX-M-15_blaOXA-1_blaTEM-1B	32	32	32	32	16	0.12	0.5	0.12	0.5	4	4	8	8	8	0.5	2
Ecc20190808	surgical ICU	2019-08-25	Broncho-alveolar liquid	Enterobacter hormaechei	resistant	ST66	blaACT-Caen-17_blaCTX-M-15_blaOXA-1_blaTEM-1B	64	32	32	32	32	0.5	0.5	0.12	1	16	2	8	8	8	1	2
Ecc20200603	surgical ICU	2020-05-27	Stools	Enterobacter hormaechei	susceptible	ST66	blaACT-Caen-17_blaCTX-M-15_blaOXA-1_blaTEM-1B	8	32	16	32	8	0.06	0.5	0.12	0.5	1	2	8	2	8	0.5	0.5
Ecc20190901	surgical ICU	2019-08-31	Bronchial aspiration	Enterobacter hormaechei	susceptible	ST66	blaACT-Caen-17_blaCTX-M-15_blaOXA-1_blaTEM-1B	16	32	32	32	16	0.12	0.5	0.12	0.5	2	2	1	4	8	0.5	0.5
Ecc20190709	surgical ICU	2019-07-18	Stools	Enterobacter hormaechei	susceptible	ST66	blaACT-Caen-17_blaCTX-M-15_blaOXA-1_blaTEM-1B	4	16	8	32	4	0.06	0.5	0.12	0.5	0.5	2	8	2	8	0.5	0.5
Ecc20190804	surgical ICU	2019-08-12	Stools	Enterobacter hormaechei	susceptible	ST66	blaACT-Caen-17_blaCTX-M-15_blaOXA-1_blaTEM-1B	8	16	16	32	8	0.06	0.5	0.12	0.5	0.5	2	8	2	8	0.5	0.5
Ecc20201104	medical ICU	2020-11-03	Stools	Enterobacter hormaechei	susceptible	ST66	blaACT-Caen-17_blaCTX-M-15_blaOXA-1_blaTEM-1B	8	32	16	32	16	0.06	0.5	0.12	0.5	1	2	8	8	8	0.5	0.5
Ecc20200605	medical ICU	2020-06-23	Stools	Enterobacter hormaechei	susceptible	ST66	blaACT-Caen-17_blaCTX-M-15_blaOXA-1_blaTEM-1B	8	16	16	32	4	0.06	1	0.12	0.5	0.5	4	8	2	8	0.5	0.5
Ecc20211108	medical ICU	2021-11-15	Stools	Enterobacter hormaechei	susceptible	ST66	blaACT-Caen-17_blaCTX-M-15_blaOXA-1_blaTEM-1B	64	32	32	32	16	0.5	0.5	0.12	0.5	8	2	8	2	8	0.5	0.5
Ecc20210807	Neonatalogy	2021-07-27	Stools	Enterobacter hormaechei	susceptible	ST66	blaACT-Caen-17_blaCTX-M-15_blaOXA-1_blaTEM-1B	64	32	32	32	16	0.5	0.5	0.12	1	16	2	8	4	8	0.5	0.5
Ecc20190605	medical ICU	2019-02-04	Stools	Enterobacter hormaechei	susceptible	ST66	blaACT-Caen-17_blaCTX-M-15_blaOXA-1_blaTEM-1B	16	32	32	32	8	0.06	1	0.12	0.5	0.5	4	8	2	8	1	0.5
Ecc20190803	surgical ICU	2019-08-12	Stools	Enterobacter hormaechei	susceptible	ST66	blaACT-Caen-17_blaCTX-M-15_blaOXA-1_blaTEM-1B	8	16	8	32	4	0.06	0.5	0.12	0.5	0.5	1	8	2	8	1	0.5
Ecc20200504	surgical ICU	2020-04-20	Stools	Enterobacter hormaechei	susceptible	ST66	blaACT-Caen-17_blaCTX-M-15_blaOXA-1_blaTEM-1B	8	16	16	32	8	0.06	0.5	0.12	0.5	0.5	2	8	4	8	0.5	0.5
Ecc20190606	surgical ICU	2019-02-20	Stools	Enterobacter hormaechei	susceptible	ST66	blaACT-Caen-17_blaCTX-M-15_blaOXA-1_blaTEM-1B	8	16	8	32	8	0.06	0.5	0.12	0.5	0.5	2	8	2	8	0.5	0.5
Ecc20210514	medical ICU	2021-05-17	Stools	Enterobacter hormaechei	susceptible	ST66	blaACT-Caen-17_blaCTX-M-15_blaOXA-1_blaTEM-1B	4	16	16	32	8	0.06	0.5	0.12	0.5	0.5	2	8	2	8	0.5	0.25
Ecc20200604	surgical ICU	2020-06-16	Stools	Enterobacter hormaechei	susceptible	ST66	blaACT-Caen-17_blaCTX-M-15_blaOXA-1_blaTEM-1B	8	16	16	32	8	0.06	0.5	0.12	0.5	1	2	8	2	8	0.5	0.25
Ecc20220102	medical ICU	2021-12-26	Stools	Enterobacter hormaechei	susceptible	ST66	blaACT-Caen-17_blaCTX-M-15_blaOXA-1_blaTEM-1B	8	32	16	32	8	0.06	0.5	0.12	0.5	2	2	8	8	8	0.5	2
Ecc20190609	surgical ICU	2019-04-01	Stools	Enterobacter hormaechei	resistant	ST66	blaACT-Caen-17_blaCTX-M-15_blaOXA-1_blaTEM-1B	32	32	16	32	32	0.12	0.5	0.12	1	2	2	8	8	8	0.5	2
Ecc20210401	surgical ICU	2021-03-29	Stools	Enterobacter hormaechei	resistant	ST66	blaACT-Caen-17_blaCTX-M-15_blaOXA-1_blaTEM-1B	32	32	32	32	16	0.25	0.5	0.12	0.5	4	4	8	8	8	0.5	1
Ecc20190503	surgical ICU	2019-03-04	Stools	Enterobacter hormaechei	susceptible	ST66	blaACT-Caen-17_blaCTX-M-15_blaOXA-1_blaTEM-1B	4	16	16	32	8	0.06	0.5	0.12	0.5	0.5	2	8	4	8	1	1
Ecc20191201	medical ICU	2019-11-20	Stools	Enterobacter hormaechei	susceptible	ST66	blaACT-Caen-17_blaCTX-M-15_blaOXA-1_blaTEM-1B	8	16	32	32	8	0.06	0.5	0.12	0.5	2	4	8	4	8	0.5	0.5
Ecc20210102	medical ICU	2021-01-04	Stools	Enterobacter hormaechei	susceptible	ST66	blaACT-Caen-17_blaCTX-M-15_blaOXA-1_blaTEM-1B	16	32	16	32	8	0.06	0.5	0.12	0.5	1	4	8	4	8	0.5	0.5
Ecc20200602	surgical ICU	2020-05-15	Stools	Enterobacter hormaechei	susceptible	ST66	blaACT-Caen-17_blaCTX-M-15_blaOXA-1_blaTEM-1B	8	16	16	32	8	0.06	0.5	0.12	0.5	0.5	2	8	2	8	0.5	0.5
Ecc20190904	surgical ICU	2019-09-11	Broncho-alveolar liquid	Enterobacter hormaechei	resistant	ST66	blaACT-Caen-17_blaCTX-M-15_blaOXA-1_blaTEM-1B	16	32	32	32	16	0.25	0.5	0.12	0.5	2	2	8	8	8	1	2
Ecc20210407	medical ICU	2021-04-12	Stools	Enterobacter hormaechei	susceptible	ST66	blaACT-Caen-17_blaCTX-M-15_blaOXA-1_blaTEM-1B	16	16	32	32	4	0.06	0.5	0.12	0.5	4	4	8	4	8	0.5	0.5
Ecc20191006	surgical ICU	2019-10-06	Pus	Enterobacter hormaechei	susceptible	ST66	blaACT-Caen-17_blaCTX-M-15_blaOXA-1_blaTEM-1B	8	16	32	32	8	0.25	0.5	0.12	0.5	1	1	1	4	8	1	0.5
Ecc20200901	medical ICU	2020-09-03	Stools	Enterobacter hormaechei	susceptible	ST66	blaACT-Caen-17_blaCTX-M-15_blaOXA-1_blaTEM-1B	8	32	16	32	8	0.12	1	0.12	0.5	1	2	8	2	8	0.5	0.5
Ecc20210510	surgical ICU	2020-04-13	Stools	Enterobacter hormaechei	resistant	ST66	blaACT-Caen-17_blaCTX-M-15_blaOXA-1_blaTEM-1B	64	32	32	32	16	0.06	0.5	0.12	1	32	4	8	4	8	0.5	1
Ecc20190903	surgical ICU	2019-09-12	Broncho-alveolar liquid	Enterobacter hormaechei	resistant	ST66	blaACT-Caen-17_blaCTX-M-15_blaOXA-1_blaTEM-1B	16	32	32	32	16	0.25	0.5	0.12	0.5	2	2	8	8	8	1	2
Ecc20210503	medical ICU	2021-05-02	Catheter	Enterobacter hormaechei	susceptible	ST66	blaACT-Caen-17_blaCTX-M-15_blaOXA-1_blaTEM-1B	8	32	32	32	8	0.06	0.5	0.12	0.5	0.5	4	8	2	8	0.5	0.25
Ecc20211003bis	surgical ICU	2021-10-15	Stools	Enterobacter hormaechei	susceptible	ST66	blaACT-Caen-17_blaCTX-M-15_blaOXA-1_blaTEM-1B	4	16	16	32	8	0.06	0.5	0.12	0.5	0.5	2	8	2	8	0.5	0.5
Ecc20190614	medical ICU	2019-04-21	Urinary	Enterobacter hormaechei	susceptible	ST66	blaACT-Caen-17_blaCTX-M-15_blaOXA-1_blaTEM-1B	8	32	16	32	8	0.25	0.5	0.12	0.5	2	2	8	4	8	0.5	0.5
Ecc20190610	surgical ICU	2019-04-01	Stools	Enterobacter hormaechei	susceptible	ST66	blaACT-Caen-17_blaCTX-M-15_blaOXA-1_blaTEM-1B	8	32	32	32	8	0.06	1	0.12	0.5	1	4	8	2	8	0.5	0.5
Ecc20211106	medical ICU	2021-11-10	Blood culture	Enterobacter hormaechei	susceptible	ST66	blaACT-Caen-17_blaCTX-M-15_blaOXA-1_blaTEM-1B	64	32	32	32	16	0.25	0.5	0.12	0.5	4	2	8	2	8	0.5	0.5
Ecc20211105	medical ICU	2021-11-01	Stools	Enterobacter hormaechei	susceptible	ST66	blaACT-Caen-17_blaCTX-M-15_blaOXA-1_blaTEM-1B	32	32	16	32	16	1	0.5	0.12	0.5	16	2	8	2	8	0.5	0.5
Ecc20210502	medical ICU	2021-04-26	Stools	Enterobacter hormaechei	susceptible	ST66	blaACT-Caen-17_blaCTX-M-15_blaOXA-1_blaTEM-1B	4	4	8	16	4	0.06	0.5	0.12	0.5	0.5	4	8	2	8	0.5	0.25
Ecc20210907	surgical ICU	2021-09-27	Stools	Enterobacter hormaechei	susceptible	ST66	blaACT-Caen-17_blaCTX-M-15_blaOXA-1_blaTEM-1B	64	32	32	32	32	0.25	0.5	0.12	1	8	2	8	2	8	0.5	0.5
Ecc20211001	surgical ICU	2021-10-04	Stools	Enterobacter hormaechei	susceptible	ST66	blaACT-Caen-17_blaCTX-M-15_blaOXA-1_blaTEM-1B	8	16	16	32	4	0.06	0.5	0.12	0.5	0.5	4	8	4	8	0.5	0.5
Ecc20210810	surgical ICU	2021-08-24	Stools	Enterobacter hormaechei	susceptible	ST66	blaACT-Caen-17_blaCTX-M-15_blaOXA-1_blaTEM-1B	4	16	8	32	4	0.06	0.5	0.12	0.5	0.5	2	8	2	8	0.5	0.5
Ecc20210406	medical ICU	2021-04-15	Bronchial aspiration	Enterobacter hormaechei	susceptible	ST66	blaACT-Caen-17_blaCTX-M-15_blaOXA-1_blaTEM-1B	16	32	32	32	4	0.06	0.5	0.12	0.5	0.5	4	8	2	8	0.5	0.25
Ecc20200204	medical ICU	2020-02-19	Urinary	Enterobacter hormaechei	susceptible	ST66	blaACT-Caen-17_blaCTX-M-15_blaOXA-1_blaTEM-1B	16	32	16	32	8	0.12	2	0.12	0.5	1	2	8	2	8	0.5	0.5
Ecc20210204	medical ICU	2021-02-01	Stools	Enterobacter hormaechei	susceptible	ST66	blaACT-Caen-17_blaCTX-M-15_blaTEM-1B	8	8	8	32	4	0.06	0.5	0.12	0.5	0.5	2	8	2	8	0.5	0.5
Ecc20210408	surgical ICU	2021-04-14	Stools	Enterobacter ludwigii	susceptible	ST1145	blaACT-Caen-182_blaCTX-M-15_blaOXA-1_blaTEM-1B	16	16	16	32	8	0.06	0.5	0.12	0.5	1	2	8	2	8	0.5	0.25
Ecc20190701	medical ICU	2019-06-22	Blood culture	Enterobacter hormaechei	resistant	ST114	blaACT-Caen-19_blaCTX-M-15_blaOXA-1	64	32	32	32	32	1	1	0.25	1	32	2	8	8	8	0.5	1
Ecc20210805	surgical ICU	2021-07-14	Urinary	Enterobacter hormaechei	susceptible	ST114	blaACT-Caen-19_blaCTX-M-15_blaOXA-1_blaTEM-1B	16	32	32	32	8	0.12	0.5	0.12	0.5	2	4	8	8	8	0.5	0.25
Ecc20190603	surgical ICU	2019-01-21	Stools	Enterobacter hormaechei	susceptible	ST114	blaACT-Caen-19_blaCTX-M-15_blaOXA-1_blaTEM-1B	16	32	32	32	16	0.25	0.5	0.12	1	2	1	8	8	8	0.5	0.5
Ecc20190502	surgical ICU	2019-03-24	Bronchial aspiration	Enterobacter hormaechei	resistant	ST114	blaACT-Caen-19_blaCTX-M-15_blaOXA-1_blaTEM-1B	64	32	32	32	32	0.5	0.5	0.12	2	8	8	8	8	8	0.5	1
Ecc20190702	medical ICU	2019-06-28	Stools	Enterobacter hormaechei	resistant	ST114	blaACT-Caen-19_blaCTX-M-15_blaOXA-1_blaTEM-1B	32	32	32	32	16	0.25	0.5	0.12	1	2	2	1	8	8	0.5	2
Ecc20210511	medical ICU	2020-06-23	Blood culture	Enterobacter hormaechei	susceptible	ST114	blaACT-Caen-19_blaCTX-M-15_blaOXA-1_blaTEM-1B	32	32	32	32	32	0.25	0.5	0.12	1	8	4	1	8	8	0.5	0.5
Ecc20190601	medical ICU	2019-01-11	Stools	Enterobacter hormaechei	susceptible	ST114	blaACT-Caen-19_blaCTX-M-15_blaOXA-1_blaTEM-1B	32	32	32	32	8	0.25	0.5	0.12	0.5	1	2	1	8	8	0.5	0.5
Ecc20190706	medical ICU	2019-07-08	Stools	Enterobacter hormaechei	resistant	ST114	blaACT-Caen-19_blaCTX-M-15_blaOXA-1_blaTEM-1B	64	32	32	32	32	1	0.5	0.25	1	16	1	1	8	8	0.5	1
Ecc20190617	surgical ICU	2019-05-13	Stools	Enterobacter hormaechei	susceptible	ST114	blaACT-Caen-19_blaCTX-M-15_blaOXA-1_blaTEM-1B	16	32	16	32	8	0.12	0.5	0.12	0.5	2	2	1	8	8	0.5	0.5
Ecc20200301	medical ICU	2020-02-21	Stools	Enterobacter hormaechei	susceptible	ST102	blaACT-Caen-21_blaOXA-1_blaSHV-12_blaTEM-1B	64	32	8	32	8	0.06	0.5	0.12	0.5	16	2	8	1	8	0.5	0.25
Ecc20200502	surgical ICU	2020-05-04	Stools	Enterobacter hormaechei	resistant	ST568	blaACT-Caen-22_blaCTX-M-15_blaOXA-1	16	32	16	32	16	0.12	0.5	0.12	0.5	2	2	1	4	1	0.5	2
Ecc20200103	surgical ICU	2019-12-30	Stools	Enterobacter hormaechei	susceptible	ST568	blaACT-Caen-22_blaCTX-M-15_blaOXA-1	8	16	16	32	8	0.06	0.5	0.12	0.5	0.5	2	1	1	1	1	0.5
Ecc20210513	surgical ICU	2020-12-21	Blood culture	Enterobacter hormaechei	susceptible	ST78	blaACT-Caen-23_blaSHV-12	64	32	2	32	16	0.5	0.5	0.12	0.5	4	1	8	8	8	0.5	0.5
Ecc20191101	medical ICU	2019-10-28	Stools	Enterobacter hormaechei	susceptible	ST78	blaACT-Caen-23_blaSHV-12_blaTEM-1B	4	32	2	32	8	0.06	0.5	0.12	0.5	0.5	8	8	0.25	8	1	0.5
Ecc20200203	medical ICU	2020-02-09	Blood culture	Enterobacter hormaechei	susceptible	ST78	blaACT-Caen-23_blaSHV-12_blaTEM-1B	4	32	4	32	4	0.06	0.5	0.12	0.5	4	8	8	0.25	8	0.5	0.5
Ecc20190612	surgical ICU	2019-04-14	Bronchial aspiration	Enterobacter hormaechei	susceptible	ST78	blaACT-Caen-23_blaSHV-12_blaTEM-1B	64	32	4	32	8	0.06	0.5	0.12	1	16	8	8	0.25	8	0.5	0.5
Ecc20200803	surgical ICU	2020-08-20	Pus	Enterobacter hormaechei	resistant	ST78	blaACT-Caen-23_blaSHV-12_blaTEM-1B	16	32	4	32	16	0.12	0.5	0.12	1	4	8	8	1	8	0.5	4
Ecc20190608	surgical ICU	2019-03-18	Stools	Enterobacter hormaechei	susceptible	ST78	blaACT-Caen-23_blaSHV-12_blaTEM-1B	64	32	8	32	8	0.06	0.5	0.12	1	32	8	8	0.25	8	0.5	0.5
Ecc20200102	medical ICU	2019-12-30	Stools	Enterobacter hormaechei	susceptible	ST78	blaACT-Caen-23_blaSHV-12_blaTEM-1B	64	32	4	32	8	0.06	0.5	0.12	1	16	8	8	0.25	8	0.5	0.5
Ecc20200202	medical ICU	2020-01-30	Bronchial aspiration	Enterobacter hormaechei	susceptible	ST78	blaACT-Caen-23_blaSHV-12_blaTEM-1B	4	32	1	32	4	0.06	0.5	0.12	0.5	0.5	2	8	0.25	8	0.5	0.25
Ecc20200101	medical ICU	2020-01-06	Stools	Enterobacter hormaechei	susceptible	ST78	blaACT-Caen-23_blaSHV-12_blaTEM-1B	4	32	2	32	4	0.06	0.5	0.12	0.5	0.5	8	8	0.25	8	0.5	0.5
Ecc20200505	medical ICU	2020-03-23	Stools	Enterobacter hormaechei	susceptible	ST78	blaACT-Caen-23_blaSHV-12_blaTEM-1B	8	32	8	32	8	0.06	0.5	0.12	0.5	8	8	8	1	8	0.5	0.5
Ecc20191203	medical ICU	2019-12-02	Stools	Enterobacter hormaechei	susceptible	ST78	blaACT-Caen-23_blaSHV-12_blaTEM-1B	32	32	2	32	16	0.06	0.5	0.12	0.5	8	8	8	0.25	8	1	0.5
Ecc20190705	medical ICU	2019-07-08	Stools	Enterobacter hormaechei	susceptible	ST133	blaACT-Caen-26_blaCTX-M-15	4	32	16	32	8	0.06	0.5	0.12	0.5	0.5	1	1	0.25	8	0.5	0.25
Ecc20220103	surgical ICU	2021-12-20	Stools	Enterobacter hormaechei	susceptible	ST133	blaACT-Caen-26_blaCTX-M-15_blaOXA-1_blaTEM-1B	8	16	8	32	4	0.06	0.5	0.12	0.5	0.5	1	8	1	8	0.5	0.25
Ecc20191005	medical ICU	2019-09-15	Stools	Enterobacter kobei	susceptible	ST56	blaACT-Caen-276_blaSHV-12_blaTEM-1B	2	32	1	32	8	0.06	2	0.12	0.5	0.5	4	8	0.5	8	0.5	0.5
Ecc20210902	surgical ICU	2021-09-17	Stools	Enterobacter cloacae complex sp	susceptible	ST873	blaACT-Caen-278_blaCTX-M-15_blaOXA-1	16	32	32	32	8	0.12	0.5	0.12	0.5	2	2	8	8	8	0.25	0.25
Ecc20191008	medical ICU	2019-10-14	Stools	Enterobacter cloacae	susceptible	ST873	blaACT-Caen-278_blaCTX-M-15_blaOXA-1	32	32	32	32	16	0.5	0.5	0.12	1	4	2	8	8	8	0.5	0.5
Ecc20201107	surgical ICU	2020-11-16	Stools	Enterobacter cloacae	susceptible	ST167	blaACT-Caen-280_blaCTX-M-15_blaOXA-1	32	32	32	32	32	0.06	0.5	0.12	0.5	2	8	8	2	1	1	0.25
Ecc20201003	surgical ICU	2020-10-19	Stools	Enterobacter cloacae	susceptible	ST167	blaACT-Caen-280_blaCTX-M-15_blaOXA-1_blaTEM-1B	4	16	8	16	8	0.06	0.5	0.12	0.5	0.5	2	8	1	8	8	0.25
Ecc20201001	surgical ICU	2020-10-05	Stools	Enterobacter cloacae	susceptible	ST167	blaACT-Caen-280_blaCTX-M-15_blaOXA-1_blaTEM-1B	8	16	16	32	8	0.06	0.5	0.12	0.5	0.5	2	8	2	8	16	0.5
Ecc20210512	surgical ICU	2020-09-21	Stools	Enterobacter cloacae	susceptible	ST167	blaACT-Caen-280_blaCTX-M-15_blaOXA-1_blaTEM-1B	16	32	16	32	16	0.06	0.5	0.12	0.5	1	2	8	1	8	16	0.5
Ecc20201101	surgical ICU	2020-10-26	Stools	Enterobacter cloacae	susceptible	ST167	blaACT-Caen-280_blaCTX-M-15_blaOXA-1_blaTEM-1B	8	16	8	16	8	0.12	0.5	0.12	0.5	0.5	2	8	1	8	16	0.5
Ecc20210301	surgical ICU	2021-03-08	Stools	Enterobacter cloacae	susceptible	ST167	blaACT-Caen-280_blaCTX-M-15_blaOXA-1_blaTEM-1B	8	32	32	32	4	0.06	0.5	0.12	0.5	1	4	8	2	8	16	0.25
Ecc20201103	surgical ICU	2020-11-02	Stools	Enterobacter cloacae	susceptible	ST167	blaACT-Caen-280_blaCTX-M-15_blaOXA-1_blaTEM-1B	8	16	8	32	4	0.06	0.5	0.12	0.5	0.5	2	8	2	8	8	0.25
Ecc20200904	surgical ICU	2020-09-21	Stools	Enterobacter cloacae	susceptible	ST167	blaACT-Caen-280_blaCTX-M-15_blaOXA-1_blaTEM-1B	16	16	8	32	8	0.12	0.5	0.12	0.5	2	4	8	2	8	16	0.25
Ecc20201002	surgical ICU	2020-10-12	Stools	Enterobacter cloacae	susceptible	ST167	blaACT-Caen-280_blaCTX-M-15_blaOXA-1_blaTEM-1B	8	16	16	32	8	0.06	0.5	0.12	0.5	0.5	2	8	2	8	16	0.25
Ecc20201105	medical ICU	2020-11-12	Bronchial aspiration	Enterobacter hormaechei	susceptible	ST145	blaACT-Caen-30_blaCTX-M-15_blaOXA-1_blaTEM-1B	16	16	8	32	8	0.06	0.5	0.12	0.5	0.5	2	8	1	8	0.5	0.5
Ecc20200801	surgical ICU	2020-07-30	Urinary	Enterobacter hormaechei	susceptible	ST145	blaACT-Caen-30_blaCTX-M-15_blaOXA-1_blaTEM-1B	8	16	8	32	4	0.06	0.5	0.12	0.5	0.5	2	4	1	8	0.5	0.5
Ecc20200503	medical ICU	2020-03-22	Catheter	Enterobacter hormaechei	susceptible	ST145	blaACT-Caen-30_blaCTX-M-15_blaOXA-1_blaTEM-1B	16	32	32	32	8	0.06	0.5	0.12	0.5	1	4	8	2	8	0.5	0.5
Ecc20191104	surgical ICU	2019-09-15	Urinary	Enterobacter hormaechei	susceptible	ST145	blaACT-Caen-30_blaCTX-M-15_blaOXA-1_blaTEM-1B	16	32	16	32	8	0.06	0.5	0.12	0.5	1	4	8	2	8	0.5	0.5
Ecc20190703	surgical ICU	2019-07-01	Stools	Enterobacter hormaechei	susceptible	ST145	blaACT-Caen-30_blaCTX-M-15_blaOXA-1_blaTEM-1B	32	32	16	32	8	0.06	0.5	0.12	0.5	0.5	4	8	2	8	0.5	0.25
Ecc20191002	surgical ICU	2019-09-16	Stools	Enterobacter hormaechei	susceptible	ST145	blaACT-Caen-30_blaCTX-M-15_blaOXA-1_blaTEM-1B	16	16	8	32	8	0.06	0.5	0.12	0.5	0.5	2	8	2	8	1	0.5
Ecc20190807	medical ICU	2019-08-13	Blood culture	Enterobacter hormaechei	susceptible	ST145	blaACT-Caen-30_blaCTX-M-15_blaOXA-1_blaTEM-1B	32	16	8	32	4	0.06	0.5	0.12	0.5	0.5	2	8	2	8	0.5	0.5
Ecc20210505	medical ICU	2021-05-07	Stools	Enterobacter hormaechei	susceptible	ST145	blaACT-Caen-30_blaCTX-M-15_blaOXA-1_blaTEM-1B	16	16	8	32	4	0.06	0.5	0.12	0.5	0.5	2	8	0.25	1	0.25	0.25
Ecc20191106	surgical ICU	2019-09-22	Stools	Enterobacter hormaechei	susceptible	ST145	blaACT-Caen-30_blaCTX-M-15_blaOXA-1_blaTEM-1B	16	16	8	32	8	0.06	0.5	0.12	0.5	0.5	2	8	2	8	0.5	0.5
Ecc20190607	medical ICU	2019-02-26	Stools	Enterobacter hormaechei	susceptible	ST135	blaACT-Caen-32_blaCTX-M-15_blaOXA-1	8	8	4	16	4	0.06	0.5	0.12	0.5	0.5	1	8	0.5	1	0.5	0.5
Ecc20201106	surgical ICU	2020-11-13	Bile	Enterobacter hormaechei	susceptible	ST175	blaACT-Caen-33_blaCTX-M-15_blaOXA-1_blaTEM-1B	8	16	4	32	4	0.06	0.5	0.12	0.5	0.5	4	8	1	8	0.5	0.5
Ecc20190809	Neonatalogy	2019-08-25	Stools	Enterobacter hormaechei	susceptible	ST175	blaACT-Caen-33_blaCTX-M-9	32	16	2	8	8	0.06	1	0.12	0.5	2	1	4	0.25	1	0.5	0.5
Ecc20210509	surgical ICU	2019-07-07	Blood culture	Enterobacter hormaechei	susceptible	ST175	blaACT-Caen-33_blaSHV-12	4	32	1	32	8	0.06	0.5	0.12	0.5	0.5	1	8	0.25	1	0.5	0.5
Ecc20200501	medical ICU	2020-04-06	Stools	Enterobacter hormaechei	susceptible	ST175	blaACT-Caen-33_blaSHV-12_blaTEM-1B	2	16	1	16	4	0.06	0.5	0.12	0.5	0.5	8	8	0.25	8	0.5	0.25
Ecc20190806	medical ICU	2019-08-12	Stools	Enterobacter hormaechei	susceptible	ST175	blaACT-Caen-33_blaSHV-12_blaTEM-1B	2	32	0.5	32	4	0.06	0.5	0.12	0.5	0.5	8	8	0.25	8	0.5	0.5
Ecc20201004	medical ICU	2020-10-19	Stools	Enterobacter hormaechei	susceptible	ST175	blaACT-Caen-33_blaSHV-12_blaTEM-1B	4	32	0.5	32	4	0.06	0.5	0.12	0.5	0.5	8	8	0.5	8	0.5	0.25
Ecc20200902	medical ICU	2020-09-17	Pus	Enterobacter hormaechei	susceptible	ST175	blaACT-Caen-33_blaSHV-12_blaTEM-1B	2	32	0.5	32	4	0.06	0.5	0.12	0.5	0.5	8	8	0.25	8	0.5	0.5
Ecc20200201	surgical ICU	2020-02-09	Pus	Enterobacter hormaechei	susceptible	ST106	blaACT-Caen-34_blaDHA-7_blaSHV-12_blaTEM-1B	16	32	4	32	8	0.25	0.5	0.12	2	4	4	8	2	8	0.5	0.5
Ecc20190501	surgical ICU	2019-02-11	Stools	Enterobacter hormaechei	resistant	ST106	blaACT-Caen-34_blaSHV-12_blaTEM-1B	64	32	8	32	16	1	0.5	0.5	1	16	4	8	4	8	0.5	2
Ecc20210101	medical ICU	2020-12-31	Stools	Enterobacter hormaechei	susceptible	ST1611	blaACT-Caen-36_blaCTX-M-15_blaOXA-1_blaTEM-1B	16	16	16	32	8	0.06	0.5	0.12	0.5	1	2	8	2	8	0.5	0.25
Ecc20200802	medical ICU	2020-08-01	Stools	Enterobacter hormaechei	susceptible	ST1518	blaACT-Caen-74_blaCTX-M-15_blaTEM-1A	4	16	16	32	16	0.06	0.5	0.12	0.5	1	1	8	0.5	8	0.5	0.5
Ec20210303	surgical ICU	2021-02-24	Stools	Escherichia coli	susceptible	ST38	blaCMY-109_blaCTX-M-15_blaTEM-1B	4	16	16	32	8	0.06	0.5	0.12	0.5	0.5	2	8	8	8	0.25	0.25
Ec20191107	medical ICU	2019-11-07	Stools	Escherichia coli	susceptible	ST1193	blaCMY-14_blaCTX-M-15_blaOXA-1	4	16	4	16	8	0.06	0.5	0.12	0.5	0.5	2	8	8	8	0.5	0.25
Ec20211103	medical ICU	2021-10-26	Stools	Escherichia coli	susceptible	ST167	blaCMY-148_blaCTX-M-15_blaOXA-1_blaTEM-1B	64	32	32	32	32	0.5	0.5	0.12	2	32	4	8	8	8	0.5	0.25
Ec20201009	medical ICU	2020-10-14	Stools	Escherichia coli	susceptible	ST131	blaCMY-2_blaCTX-M-27	8	32	8	32	32	0.06	0.5	0.12	0.5	1	2	1	1	1	0.5	0.25
Ec20200704	surgical ICU	2020-08-07	Stools	Escherichia coli	susceptible	ST175	blaCTX-M-1	2	2	4	4	4	0.06	0.5	0.12	0.5	0.5	2	1	0.25	8	0.5	0.5
Ec20200501	surgical ICU	2020-10-03	Stools	Escherichia coli	susceptible	ST141	blaCTX-M-1	2	1	8	8	4	0.06	0.5	0.12	0.5	0.5	2	8	0.25	1	0.5	0.25
Ec20190602	medical ICU	2019-05-25	Urinary	Escherichia coli	susceptible	ST297	blaCTX-M-1	2	2	8	8	8	0.06	0.5	0.12	0.5	0.5	8	2	8	8	0.5	0.25
Ec20191202	medical ICU	2019-12-02	Stools	Escherichia coli	susceptible	ST10	blaCTX-M-1	4	4	4	16	8	0.06	0.5	0.12	0.5	1	2	8	0.25	8	0.5	0.25
Ec20190810	surgical ICU	2019-08-26	Stools	Escherichia coli	susceptible	ST48	blaCTX-M-1	2	2	4	8	8	0.06	0.5	0.12	0.5	0.5	2	1	0.25	1	0.5	0.25
Ec20190528	surgical ICU	2019-04-17	Stools	Escherichia coli	susceptible	ST141	blaCTX-M-1	2	1	4	8	8	0.06	0.5	0.12	0.5	0.5	2	1	0.25	1	0.5	0.25
Ec20200702	medical ICU	2020-06-29	Stools	Escherichia coli	susceptible	ST361	blaCTX-M-1	4	4	8	8	4	0.06	0.5	0.12	0.5	1	1	1	0.25	1	0.5	0.25
Ec20210106	medical ICU	2021-01-13	Stools	Escherichia coli	susceptible	ST744	blaCTX-M-1	2	2	4	8	4	0.06	0.5	0.12	0.5	0.5	2	1	8	8	0.5	0.25
Ec20210403	medical ICU	2021-03-30	Stools	Escherichia coli	susceptible	ST1914	blaCTX-M-1_blaTEM-1A	2	2	8	8	4	0.06	0.5	0.12	0.5	0.5	2	1	0.25	1	0.25	0.25
Ec20190808	medical ICU	2019-08-19	Stools	Escherichia coli	susceptible	ST394	blaCTX-M-1_blaTEM-1B	2	2	4	8	8	0.06	0.5	0.12	0.5	0.5	1	1	0.25	1	0.5	0.25
Ec20191001	medical ICU	2019-09-27	Urinary	Escherichia coli	susceptible	ST162	blaCTX-M-1_blaTEM-1B	2	2	8	16	8	0.06	0.5	0.12	0.5	0.5	1	8	8	8	0.5	0.25
Ec20191005	medical ICU	2019-10-02	Stools	Escherichia coli	susceptible	ST69	blaCTX-M-1_blaTEM-1B	2	1	8	8	8	0.06	0.5	0.12	0.5	2	1	1	0.25	1	0.5	0.25
Ec20190804	medical ICU	2019-07-30	Urinary	Escherichia coli	susceptible	ST131	blaCTX-M-101_blaTEM-1B	2	8	8	32	16	0.06	0.5	0.12	0.5	0.5	2	1	8	1	0.5	0.25
Ec20200905	surgical ICU	2020-09-18	Stools	Escherichia coli	susceptible	ST648	blaCTX-M-14	2	0.5	4	2	8	0.06	0.5	0.12	0.5	0.5	2	4	8	1	0.25	0.25
Ec20191109	medical ICU	2019-11-15	Stools	Escherichia coli	susceptible	ST46	blaCTX-M-14	2	1	4	4	8	0.06	0.5	0.12	0.5	0.5	8	1	0.25	1	0.5	0.25
Ec20201101	surgical ICU	2020-10-28	Stools	Escherichia coli	susceptible	ST131	blaCTX-M-14	2	4	4	16	32	0.06	0.5	0.12	0.5	0.5	2	1	0.25	1	0.5	0.25
Ec20191106	surgical ICU	2019-11-14	Stools	Escherichia coli	susceptible	ST538	blaCTX-M-14	2	2	8	8	8	0.06	0.5	0.12	0.5	0.5	2	1	0.25	1	0.5	0.25
Ec20200706	surgical ICU	2020-11-07	Stools	Escherichia coli	susceptible	ST761	blaCTX-M-14	2	1	4	4	4	0.06	0.5	0.12	0.5	0.5	1	1	0.25	1	0.5	0.25
Ec20220102	surgical ICU	2021-12-15	Stools	Escherichia coli	susceptible	ST998	blaCTX-M-14	2	1	4	2	4	0.06	0.5	0.12	0.5	0.5	1	1	0.25	1	0.5	0.25
Ec20210508	medical ICU	2020-10-31	Stools	Escherichia coli	susceptible	ST95	blaCTX-M-14	2	0.5	2	2	8	0.06	0.5	0.12	0.5	0.5	1	1	0.25	1	0.5	0.25
Ec20190507	medical ICU	2019-01-17	Stools	Escherichia coli	susceptible	ST95	blaCTX-M-14	2	1	2	4	4	0.06	0.5	0.12	0.5	0.5	1	1	0.25	1	0.5	0.25
Ec20190506	medical ICU	2019-01-14	Stools	Escherichia	susceptible	ST10	blaCTX-M-14	2	2	4	8	8	0.06	0.5	0.12	0.5	0.5	2	1	0.25	1	0.5	0.25
Ec20200104	medical ICU	2019-12-31	Stools	Escherichia coli	susceptible	ST141	blaCTX-M-14	2	1	4	2	4	0.06	0.5	0.12	0.5	0.5	2	1	0.25	1	0.5	0.25
Ec20211203	medical ICU	2021-11-22	Stools	Escherichia coli	susceptible	ST676	blaCTX-M-14	4	2	8	8	8	0.06	0.5	0.12	0.5	0.5	2	1	0.25	1	0.5	0.25
Ec20210409	surgical ICU	2021-04-20	Urinary	Escherichia coli	susceptible	ST73	blaCTX-M-14	2	1	4	4	8	0.06	0.5	0.12	0.5	0.5	1	1	0.25	1	0.5	0.25
Ec20190704	surgical ICU	2019-07-02	Stools	Escherichia coli	susceptible	ST1403	blaCTX-M-14	2	0.5	1	1	4	0.06	0.5	0.12	0.5	0.5	2	1	0.25	1	0.5	0.25
Ec20190514	surgical ICU	2019-02-09	Stools	Escherichia coli	susceptible	ST59	blaCTX-M-14	2	0.5	2	2	4	0.06	0.5	0.12	0.5	0.5	1	1	0.25	1	0.5	0.25
Ec20190522	surgical ICU	2019-03-27	Stools	Escherichia coli	susceptible	ST38	blaCTX-M-14	2	1	4	4	4	0.06	0.5	0.12	0.5	0.5	2	8	8	1	0.25	0.25
Ec20200903	medical ICU	2020-09-15	Stools	Escherichia coli	susceptible	ST1177	blaCTX-M-14	2	1	4	4	4	0.06	0.5	0.12	0.5	0.5	4	1	8	8	0.5	0.25
Ec20190608	surgical ICU	2019-06-10	Stools	Escherichia coli	susceptible	ST1049	blaCTX-M-14	4	2	8	8	8	0.06	0.5	0.12	0.5	0.5	1	1	0.25	1	0.5	0.25
Ec20190525	surgical ICU	2019-04-03	Stools	Escherichia coli	susceptible	ST59	blaCTX-M-14	2	0.5	2	2	4	0.06	0.5	0.12	0.5	0.5	1	1	0.25	1	0.5	0.25
Ec20200808	surgical ICU	2020-08-26	Stools	Escherichia coli	susceptible	ST73	blaCTX-M-14	4	8	8	8	32	0.06	0.5	0.12	0.5	0.5	1	1	0.25	1	0.5	0.25
Ec20191208	surgical ICU	2019-12-23	Stools	Escherichia coli	susceptible	ST80	blaCTX-M-14	2	0.5	4	2	8	0.06	0.5	0.12	0.5	0.5	2	1	0.25	1	0.5	0.25
Ec20201106	surgical ICU	2020-11-10	Stools	Escherichia coli	susceptible	ST88	blaCTX-M-14_blaOXA-1	64	2	8	8	8	0.06	0.5	0.12	0.5	0.5	1	8	8	8	0.5	0.25
Kp20210505	medical ICU	2019-11-15	Stools	Klebsiella pneumoniae	susceptible	ST37	blaCTX-M-14_blaSHV-110	4	4	16	16	4	0.06	0.5	0.12	0.5	1	1	1	0.25	1	0.5	0.5
Ec20190701	surgical ICU	2019-06-27	Stools	Escherichia coli	susceptible	ST405	blaCTX-M-14_blaTEM-1B	4	1	4	4	16	0.06	0.5	0.12	0.5	0.5	2	1	8	1	0.5	0.25
Ec20211110	surgical ICU	2021-11-15	Stools	Escherichia coli	susceptible	ST131	blaCTX-M-14_blaTEM-1B	32	2	8	8	8	0.06	0.5	0.12	0.5	1	2	1	0.25	1	0.5	0.25
Ec20210304	medical ICU	2021-03-02	Pus	Escherichia coli	susceptible	ST1431	blaCTX-M-14_blaTEM-1B	2	1	4	4	4	0.06	0.5	0.12	0.5	0.5	4	1	8	8	0.5	0.25
Ec20190513	medical ICU	2019-02-05	Stools	Escherichia coli	susceptible	ST95	blaCTX-M-14_blaTEM-1B	2	1	2	4	4	0.06	0.5	0.12	0.5	0.5	1	1	0.25	1	0.5	0.25
Ec20200906	surgical ICU	2020-09-20	Stools	Escherichia coli	susceptible	ST117	blaCTX-M-14_blaTEM-1C	2	1	4	2	4	0.06	0.5	0.12	0.5	0.5	1	1	0.25	1	0.5	0.25
Ec20210407	medical ICU	2021-04-17	Stools	Escherichia coli	susceptible	ST38	blaCTX-M-14b_blaDHA-1_blaTEM-1B	2	16	16	16	8	0.12	0.5	0.12	0.5	0.5	2	1	0.25	1	0.25	0.25
Ec20211003	surgical ICU	2021-10-13	Stools	Escherichia coli	susceptible	ST38	blaCTX-M-14b_blaDHA-1_blaTEM-1B	2	16	32	16	8	0.12	0.5	0.12	0.5	1	2	1	0.25	2	0.5	0.25
Ec20190503	Neonatalogy	2019-01-01	Stools	Escherichia coli	susceptible	ST38	blaCTX-M-14b_blaOXA-244_blaTEM-1B	64	8	32	16	32	1	0.5	1	0.5	16	2	1	0.25	1	0.5	0.25
Ec20210301	medical ICU	2021-02-18	Stools	Escherichia coli	susceptible	ST120	blaCTX-M-15	2	2	1	4	8	0.06	0.5	0.12	0.5	0.5	2	8	0.25	8	0.5	0.25
Ec20200804	medical ICU	2020-08-13	Stools	Escherichia coli	susceptible	ST131	blaCTX-M-15	2	16	8	32	16	0.06	0.5	0.12	0.5	0.5	1	1	0.5	1	0.25	0.25
Ec20220107	medical ICU	2021-12-17	Stools	Escherichia coli	susceptible	ST394	blaCTX-M-15	2	8	8	32	8	0.06	0.5	0.12	0.5	0.5	1	1	0.25	1	0.25	0.25
Ec20211202	medical ICU	2021-11-24	Stools	Escherichia coli	susceptible	ST4981	blaCTX-M-15	2	8	4	16	8	0.06	0.5	0.12	0.5	0.5	2	2	8	8	0.5	0.25
Ec20191007	medical ICU	2019-10-14	Stools	Escherichia coli	susceptible	ST131	blaCTX-M-15	4	16	16	32	16	0.06	0.5	0.12	0.5	0.5	2	1	8	8	0.5	0.25
Ec20210109	medical ICU	2021-01-21	Urinary	Escherichia coli	susceptible	ST131	blaCTX-M-15	2	4	2	8	8	0.06	0.5	0.12	0.5	0.5	2	1	8	1	0.5	0.25
Ec20190807	medical ICU	2019-08-12	Stools	Escherichia coli	susceptible	ST450	blaCTX-M-15	2	8	8	16	8	0.06	0.5	0.12	0.5	0.5	1	1	8	8	0.5	0.25
Ec20200503	surgical ICU	2020-02-04	Stools	Escherichia coli	susceptible	ST131	blaCTX-M-15	2	16	8	32	16	0.06	0.5	0.12	0.5	0.5	2	1	8	1	0.5	0.25
Ec20210211	surgical ICU	2021-02-16	Stools	Escherichia coli	susceptible	ST3268	blaCTX-M-15	2	4	4	16	8	0.06	0.5	0.12	0.5	0.5	1	1	0.25	1	0.25	0.25
Ec20191207	surgical ICU	2019-12-17	Stools	Escherichia coli	susceptible	ST131	blaCTX-M-15	2	8	4	16	8	0.06	0.5	0.12	0.5	0.5	2	1	8	1	0.5	0.25
Ec20210505	surgical ICU	2019-12-12	Stools	Escherichia coli	susceptible	ST617	blaCTX-M-15	4	32	8	32	32	0.06	0.5	0.12	0.5	0.5	1	8	8	8	0.5	0.25
Ec20200802	medical ICU	2020-04-08	Stools	Escherichia coli	susceptible	ST131	blaCTX-M-15	4	16	16	32	8	0.06	0.5	0.12	0.5	0.5	2	1	0.25	1	0.5	0.25
Ec20190811	medical ICU	2019-08-27	Stools	Escherichia coli	susceptible	ST131	blaCTX-M-15	4	32	16	32	16	0.06	0.5	0.12	0.5	0.5	1	1	0.5	1	0.5	0.25
Ec20190906	medical ICU	2019-09-09	Stools	Escherichia coli	susceptible	ST139	blaCTX-M-15	2	2	1	4	8	0.06	0.5	0.12	0.5	0.5	2	1	0.25	1	0.5	0.25
Ec20201005	Neonatalogy	2020-10-02	Stools	Escherichia coli	susceptible	ST131	blaCTX-M-15	2	32	32	32	16	0.06	0.5	0.12	0.5	0.5	2	1	8	8	0.5	0.25
Ec20211104	medical ICU	2021-11-07	Stools	Escherichia coli	susceptible	ST4981	blaCTX-M-15	2	8	4	16	16	0.06	0.5	0.12	0.5	0.5	1	1	8	8	0.5	0.25
Ec20190611	medical ICU	2019-06-26	Stools	Escherichia coli	susceptible	ST4767	blaCTX-M-15	2	4	2	8	8	0.06	0.5	0.12	0.5	0.5	1	1	0.25	1	0.5	0.25
Ec20210501	surgical ICU	2021-04-26	Stools	Escherichia coli	susceptible	ST219	blaCTX-M-15	2	4	2	8	8	0.06	0.5	0.12	0.5	0.5	2	1	0.5	1	0.5	0.25
Ec20200603	medical ICU	2020-05-18	Stools	Escherichia coli	susceptible	ST3268	blaCTX-M-15	2	4	4	16	16	0.06	0.5	0.12	0.5	0.5	2	1	0.25	1	0.5	0.25
Ec20211107	surgical ICU	2021-11-23	Stools	Escherichia coli	susceptible	ST4981	blaCTX-M-15	2	16	4	16	16	0.06	0.5	0.12	0.5	0.5	2	1	8	8	0.5	0.25
Ec20210804	medical ICU	2021-08-02	Stools	Escherichia coli	susceptible	ST3580	blaCTX-M-15	2	8	4	32	8	0.06	0.5	0.12	0.5	0.5	1	1	0.25	1	0.25	0.25
Ec20210305	surgical ICU	2021-03-04	Stools	Escherichia coli	susceptible	ST69	blaCTX-M-15	2	8	4	16	8	0.06	0.5	0.12	0.5	0.5	2	1	0.25	1	0.5	0.25
Ec20220101	surgical ICU	2021-12-16	Stools	Escherichia coli	susceptible	ST394	blaCTX-M-15	2	16	16	32	16	0.06	0.5	0.12	0.5	1	2	1	0.25	1	0.25	0.25
Ec20200807	surgical ICU	2020-08-20	Stools	Escherichia coli	susceptible	ST4988	blaCTX-M-15	4	32	8	32	16	0.06	0.5	0.12	0.5	0.5	2	1	8	1	0.5	0.25
Ec20200101	surgical ICU	2020-01-06	Stools	Escherichia coli	susceptible	ST69	blaCTX-M-15	2	2	2	8	4	0.06	0.5	0.12	0.5	0.5	2	1	0.25	1	0.5	0.25
Ec20190604	surgical ICU	2019-05-31	Stools	Escherichia coli	susceptible	ST12	blaCTX-M-15	4	16	16	32	16	0.06	0.5	0.12	0.5	0.5	1	1	0.25	1	0.25	0.25
Ec20190526	medical ICU	2019-04-11	Stools	Escherichia coli	susceptible	ST744	blaCTX-M-15	4	8	4	16	4	0.06	0.5	0.12	0.5	0.5	2	1	8	1	0.5	0.25
Ec20200513	surgical ICU	2020-04-13	Stools	Escherichia coli	susceptible	ST450	blaCTX-M-15	2	4	8	16	4	0.06	0.5	0.12	0.5	0.5	2	1	8	8	0.5	0.25
Ec20191108	medical ICU	2019-11-12	Stools	Escherichia coli	susceptible	ST6595	blaCTX-M-15	2	32	32	32	8	0.06	0.5	0.12	0.5	1	4	1	0.25	1	0.5	0.25
Ec20210404	medical ICU	2021-04-02	Stools	Escherichia coli	susceptible	ST141	blaCTX-M-15	2	4	2	8	4	0.06	0.5	0.12	0.5	0.5	1	1	0.25	1	0.5	0.25
Ec20190803	medical ICU	2019-07-27	Stools	Escherichia coli	susceptible	ST131	blaCTX-M-15_blaOXA-1	8	32	32	32	16	0.06	0.5	0.12	0.5	0.5	16	1	8	8	0.5	0.25
Ec20210107	surgical ICU	2021-01-15	Stools	Escherichia coli	susceptible	ST131	blaCTX-M-15_blaOXA-1	64	16	32	32	16	0.06	0.5	0.12	0.5	1	16	1	8	8	0.5	0.25
Ec20191002	surgical ICU	2019-10-10	Bronchial aspiration	Escherichia coli	susceptible	ST131	blaCTX-M-15_blaOXA-1	64	16	16	32	8	0.06	0.5	0.12	0.5	0.5	16	1	8	8	0.5	0.25
Ec20200504	medical ICU	2020-02-03	Bile	Escherichia coli	susceptible	ST131	blaCTX-M-15_blaOXA-1	64	32	32	32	16	0.5	0.5	0.12	0.5	4	32	1	8	8	0.5	0.25
Ec20210102	surgical ICU	2020-12-21	Stools	Escherichia coli	susceptible	ST131	blaCTX-M-15_blaOXA-1	4	16	8	32	8	0.06	0.5	0.12	0.5	0.5	16	8	8	1	0.5	0.25
Ec20190805	medical ICU	2019-08-03	Stools	Escherichia coli	susceptible	ST131	blaCTX-M-15_blaOXA-1	4	32	16	32	16	0.06	0.5	0.12	0.5	0.5	8	8	8	8	0.5	0.25
Ec20200106	medical ICU	2020-01-03	Stools	Escherichia coli	susceptible	ST131	blaCTX-M-15_blaOXA-1	64	16	16	32	8	0.06	0.5	0.12	0.5	0.5	16	8	8	8	0.5	0.25
Ec20220104	surgical ICU	2021-12-17	Stools	Escherichia coli	susceptible	ST131	blaCTX-M-15_blaOXA-1	32	16	16	32	16	0.06	0.5	0.12	0.5	1	16	1	8	1	0.25	0.25
Ec20200103	surgical ICU	2020-01-06	Stools	Escherichia coli	susceptible	ST131	blaCTX-M-15_blaOXA-1	4	32	16	32	16	0.06	1	0.12	0.5	0.5	4	8	8	8	0.5	0.25
Ec20191203	medical ICU	2019-12-13	Blood culture	Escherichia coli	susceptible	ST131	blaCTX-M-15_blaOXA-1	8	16	16	32	8	0.06	0.5	0.12	0.5	0.5	16	2	8	1	0.5	0.25
Ec20200301	surgical ICU	2020-02-21	Stools	Escherichia coli	susceptible	ST3075	blaCTX-M-15_blaOXA-1	4	8	4	16	8	0.06	0.5	0.12	0.5	0.5	4	8	0.25	8	0.5	0.25
Kp20200201	surgical ICU	2020-01-23	Stools	Klebsiella pneumoniae	resistant	ST392	blaCTX-M-15_blaOXA-1_blaOXA-4_blaSHV-11_blaTEM-1B_blaTEM-2	64	32	32	32	16	0.25	0.5	0.12	0.5	32	2	8	8	8	0.5	1
Kp20191106	medical ICU	2019-04-08	-	Klebsiella pneumoniae	susceptible	ST101	blaCTX-M-15_blaOXA-1_blaOXA-48_blaOXA-9_blaSHV-100_blaTEM-1A	64	32	32	32	32	1	16	16	1	32	32	8	8	8	0.5	0.25
Kp20191105	medical ICU	2019-11-17	Bronchial aspiration	Klebsiella pneumoniae	susceptible	ST147	blaCTX-M-15_blaOXA-1_blaSCO-1_blaSHV-11_blaTEM-1B	64	32	32	32	32	0.25	0.5	0.12	1	32	4	8	8	1	1	0.25
Kp20201201	surgical ICU	2020-12-01	Stools	Klebsiella pneumoniae	susceptible	ST46	blaCTX-M-15_blaOXA-1_blaSHV-1_blaSHV-27_blaTEM-1B	4	8	4	16	4	0.06	0.5	0.12	0.5	0.5	1	1	0.25	8	0.5	0.25
Kp20191103	medical ICU	2019-11-16	Stools	Klebsiella pneumoniae	resistant	ST45	blaCTX-M-15_blaOXA-1_blaSHV-1_blaTEM-1B	64	32	16	32	16	0.06	0.5	0.12	0.5	8	2	1	8	8	1	4
Kp20200901	surgical ICU	2020-09-01	Stools	Klebsiella pneumoniae	susceptible	ST307	blaCTX-M-15_blaOXA-1_blaSHV-100_blaSHV-28_blaTEM-1B	16	16	4	32	4	0.06	0.5	0.12	0.5	0.5	2	8	8	8	0.5	1
Kp20211005	surgical ICU	2021-10-23	Bronchial aspiration	Klebsiella pneumoniae	resistant	ST307	blaCTX-M-15_blaOXA-1_blaSHV-100_blaTEM-1B	32	32	32	32	16	0.12	0.5	0.12	0.5	2	2	8	8	8	0.5	2
Kp20190625	surgical ICU	2019-06-01	Stools	Klebsiella pneumoniae	resistant	ST307	blaCTX-M-15_blaOXA-1_blaSHV-100_blaTEM-1B	16	16	8	32	16	0.06	0.5	0.12	0.5	0.5	2	8	8	8	0.5	1
Kp20210803	surgical ICU	2021-07-12	Stools	Klebsiella pneumoniae	susceptible	ST307	blaCTX-M-15_blaOXA-1_blaSHV-100_blaTEM-1B	16	16	8	32	8	0.06	0.5	0.12	0.5	1	2	8	8	8	0.5	0.5
Kp20201001	surgical ICU	2020-09-28	Stools	Klebsiella pneumoniae	susceptible	ST307	blaCTX-M-15_blaOXA-1_blaSHV-100_blaTEM-1B	16	16	8	32	4	0.06	0.5	0.12	0.5	0.5	2	8	8	8	0.5	1
Kp20200603	surgical ICU	2020-06-19	Stools	Klebsiella pneumoniae	susceptible	ST307	blaCTX-M-15_blaOXA-1_blaSHV-100_blaTEM-1B	16	8	8	16	4	0.06	0.5	0.12	0.5	0.5	2	8	8	8	0.5	0.5
Kp20200502	surgical ICU	2020-04-23	Stools	Klebsiella pneumoniae	susceptible	ST15	blaCTX-M-15_blaOXA-1_blaSHV-100_blaTEM-1B	16	32	16	32	4	0.06	0.5	0.12	0.5	1	2	8	8	8	0.5	0.25
Kp20191101	medical ICU	2019-10-20	Urinary	Klebsiella pneumoniae	susceptible	ST15	blaCTX-M-15_blaOXA-1_blaSHV-100_blaTEM-1B	64	32	16	32	16	0.12	0.5	0.12	0.5	2	1	1	8	8	0.5	0.25
Kp20211001	surgical ICU	2021-10-09	Stools	Klebsiella pneumoniae	resistant	ST307	blaCTX-M-15_blaOXA-1_blaSHV-100_blaTEM-1B	32	32	32	32	16	0.12	0.5	0.12	0.5	2	2	8	8	8	0.5	2
Kp20190626	medical ICU	2019-06-03	Stools	Klebsiella pneumoniae	resistant	ST307	blaCTX-M-15_blaOXA-1_blaSHV-100_blaTEM-1B	32	32	16	32	16	0.12	0.5	0.12	1	2	1	1	8	8	0.5	2
Kp20190818	medical ICU	2019-08-24	Urinary	Klebsiella pneumoniae	susceptible	ST307	blaCTX-M-15_blaOXA-1_blaSHV-100_blaTEM-1B	64	32	16	32	8	0.06	0.5	0.12	0.5	1	8	8	8	8	0.5	1
Kp20190602	surgical ICU	2019-01-15	Stools	Klebsiella pneumoniae	resistant	ST15	blaCTX-M-15_blaOXA-1_blaSHV-100_blaTEM-1B	64	32	32	32	16	0.5	0.5	0.12	0.5	32	4	8	8	8	0.5	2
Kp20210901	surgical ICU	2021-09-06	Stools	Klebsiella pneumoniae	susceptible	ST307	blaCTX-M-15_blaOXA-1_blaSHV-100_blaTEM-1B	8	8	4	32	4	0.06	0.5	0.12	0.5	0.5	4	8	8	8	0.5	0.5
Kp20200803	Neonatalogy	2020-08-04	Stools	Klebsiella pneumoniae	susceptible	ST307	blaCTX-M-15_blaOXA-1_blaSHV-100_blaTEM-1B	8	16	8	16	4	0.06	0.5	0.12	0.5	0.5	1	8	8	8	4	0.5
Kp20210101	medical ICU	2021-01-01	Blood culture	Klebsiella pneumoniae	susceptible	ST13	blaCTX-M-15_blaOXA-1_blaSHV-101	8	16	8	32	8	0.06	0.5	0.12	0.5	1	2	8	2	8	0.5	0.25
Kp20190707	medical ICU	2019-07-10	Stools	Klebsiella pneumoniae	susceptible	ST392	blaCTX-M-15_blaOXA-1_blaSHV-11_blaTEM-1B	8	8	8	32	4	0.06	0.5	0.12	0.5	0.5	4	8	8	8	0.5	0.5
Kp20210603	medical ICU	2021-07-06	Bronchial aspiration	Klebsiella pneumoniae	susceptible	ST377	blaCTX-M-15_blaOXA-1_blaSHV-110	64	32	16	32	8	0.5	0.5	0.12	0.5	4	8	8	8	8	0.5	0.5
Kp20210804	medical ICU	2021-07-12	Stools	Klebsiella pneumoniae	susceptible	ST377	blaCTX-M-15_blaOXA-1_blaSHV-110	32	32	16	32	8	0.06	0.5	0.12	0.5	2	8	8	8	8	0.5	0.25
Kp20210810	medical ICU	2021-08-29	Bronchial aspiration	Klebsiella pneumoniae	susceptible	ST377	blaCTX-M-15_blaOXA-1_blaSHV-110	64	32	16	32	8	0.06	0.5	0.12	0.5	2	4	8	8	8	0.5	0.5
Kp202106011	medical ICU	2021-05-31	Stools	Klebsiella pneumoniae	resistant	ST636	blaCTX-M-15_blaOXA-1_blaSHV-148_blaTEM-1B	64	32	8	32	16	0.12	0.5	0.12	0.5	1	8	8	4	8	0.5	1
Kp20210808	surgical ICU	2021-08-16	Stools	Klebsiella pneumoniae	resistant	ST20	blaCTX-M-15_blaOXA-1_blaSHV-187_blaTEM-1B	64	32	32	32	32	1	2	2	1	32	8	1	1	8	0.5	2
Kp20210605	surgical ICU	2021-06-17	Urinary	Klebsiella pneumoniae	susceptible	ST17	blaCTX-M-15_blaOXA-1_blaSHV-200_blaTEM-1B	16	16	8	32	8	0.06	0.5	0.12	0.5	8	4	8	0.25	1	0.5	0.5
Kp20211103	medical ICU	2021-10-26	Stools	Klebsiella pneumoniae	susceptible	ST716	blaCTX-M-15_blaOXA-1_blaSHV-27_blaTEM-1B	8	16	4	32	4	0.06	0.5	0.12	0.5	0.5	2	8	2	8	0.5	1
Kp20211101	medical ICU	2021-10-18	Stools	Klebsiella pneumoniae	susceptible	ST716	blaCTX-M-15_blaOXA-1_blaSHV-27_blaTEM-1B	8	8	8	16	4	0.06	0.5	0.12	0.5	0.5	4	8	2	8	0.5	0.5
Kp20211003	Neonatalogy	2021-10-12	Stools	Klebsiella pneumoniae	susceptible	ST253	blaCTX-M-15_blaOXA-1_blaSHV-36_blaTEM-1B	16	16	8	32	8	0.12	0.5	0.12	0.5	1	4	8	4	8	0.5	0.5
Kp20200203	medical ICU	2020-02-17	Stools	Klebsiella pneumoniae	susceptible	ST405	blaCTX-M-15_blaOXA-1_blaSHV-76	16	16	16	32	8	0.12	0.5	0.12	0.5	1	2	8	2	1	0.5	0.5
Kp20191010	medical ICU	2019-10-10	Urinary	Klebsiella pneumoniae	resistant	ST405	blaCTX-M-15_blaOXA-1_blaSHV-76_blaTEM-1B	32	32	8	32	16	0.12	0.5	0.12	0.5	1	4	8	4	8	1	1
Kp20200705	surgical ICU	2020-07-22	Pus	Klebsiella pneumoniae	resistant	ST405	blaCTX-M-15_blaOXA-1_blaSHV-76_blaTEM-1B	32	32	8	32	16	0.12	0.5	0.12	0.5	1	4	1	4	8	0.5	1
Kp20201106	surgical ICU	2020-11-02	Stools	Klebsiella pneumoniae	susceptible	ST405	blaCTX-M-15_blaOXA-1_blaSHV-76_blaTEM-1B	64	32	32	32	16	0.5	0.5	0.12	0.5	32	2	8	2	8	0.5	0.25
Kp20200601	medical ICU	2020-05-18	Stools	Klebsiella pneumoniae	susceptible	ST405	blaCTX-M-15_blaOXA-1_blaSHV-76_blaTEM-1B	16	32	32	32	8	0.12	0.5	0.12	0.5	2	2	8	4	8	0.5	0.25
Kp20190604	surgical ICU	2019-02-05	Stools	Klebsiella pneumoniae	susceptible	ST405	blaCTX-M-15_blaOXA-1_blaSHV-76_blaTEM-1B	8	32	8	32	4	0.06	0.5	0.12	0.5	0.5	2	8	0.25	8	1	1
Kp20200112	surgical ICU	2020-01-20	Stools	Klebsiella pneumoniae	susceptible	ST405	blaCTX-M-15_blaOXA-1_blaSHV-76_blaTEM-1B	64	32	32	32	16	0.5	1	0.25	0.5	16	4	8	8	8	0.5	0.25
Kp20191202	medical ICU	2019-12-21	Catheter	Klebsiella pneumoniae	susceptible	ST405	blaCTX-M-15_blaOXA-1_blaSHV-76_blaTEM-1B	16	16	8	32	8	0.06	0.5	0.12	0.5	0.5	2	8	4	8	0.5	0.25
Kp20210809	surgical ICU	2021-08-23	Stools	Klebsiella pneumoniae	susceptible	ST405	blaCTX-M-15_blaOXA-1_blaSHV-76_blaTEM-1B	64	32	32	32	32	0.5	0.5	0.12	1	16	4	8	4	8	0.5	0.5
Kp20190803	medical ICU	2019-08-02	Stools	Klebsiella pneumoniae	resistant	ST405	blaCTX-M-15_blaOXA-1_blaSHV-76_blaTEM-1B	32	32	16	32	16	0.25	0.5	0.12	1	2	2	8	8	8	1	2
Kp20190628	surgical ICU	2019-06-11	Bronchial aspiration	Klebsiella pneumoniae	susceptible	ST405	blaCTX-M-15_blaOXA-1_blaSHV-76_blaTEM-1B	64	32	16	32	16	0.25	0.5	0.12	0.5	2	4	8	4	8	1	0.25
Kp20190611	surgical ICU	2019-04-26	Stools	Klebsiella pneumoniae	resistant	ST405	blaCTX-M-15_blaOXA-1_blaSHV-76_blaTEM-1B	32	32	8	32	32	0.12	0.5	0.12	0.5	1	4	8	8	8	1	1
Kp20190708	surgical ICU	2019-07-17	Stools	Klebsiella pneumoniae	susceptible	ST323	blaCTX-M-15_blaOXA-1_blaSHV-99_blaTEM-1B	16	16	4	32	4	0.06	0.5	0.12	0.5	0.5	4	1	2	8	0.5	0.25
Kp20191104	medical ICU	2019-11-02	Stools	Klebsiella pneumoniae	susceptible	ST323	blaCTX-M-15_blaOXA-1_blaSHV-99_blaTEM-1B	16	32	8	32	8	0.06	0.5	0.12	0.5	0.5	4	1	2	8	0.5	0.25
Ec20200809	surgical ICU	2020-08-26	Stools	Escherichia coli	susceptible	ST73	blaCTX-M-15_blaOXA-1_blaTEM-1A	8	16	16	32	8	0.06	0.5	0.12	0.5	0.5	8	8	1	1	0.5	0.25
Ec20210506	surgical ICU	2020-09-01	Stools	Escherichia coli	susceptible	ST141	blaCTX-M-15_blaOXA-1_blaTEM-1B	4	4	4	16	4	0.06	0.5	0.12	0.5	0.5	4	8	0.5	8	0.5	0.25
Ec20210302	surgical ICU	2021-02-22	Stools	Escherichia coli	susceptible	ST131	blaCTX-M-15_blaOXA-1_blaTEM-1B	64	16	8	32	16	0.06	0.5	0.12	0.5	4	2	8	8	8	0.25	0.25
Ec20191003	surgical ICU	2019-10-07	Stools	Escherichia coli	susceptible	ST131	blaCTX-M-15_blaOXA-1_blaTEM-1B	8	32	16	32	16	0.06	0.5	0.12	0.5	0.5	8	8	8	8	0.5	0.25
Ec20201103	surgical ICU	2020-11-02	Stools	Escherichia coli	susceptible	ST219	blaCTX-M-15_blaOXA-1_blaTEM-1B	32	32	32	32	16	0.12	0.5	0.12	0.5	0.5	32	8	2	8	0.5	0.25
Ec20190903	surgical ICU	2019-09-09	Stools	Escherichia coli	susceptible	ST7576	blaCTX-M-15_blaOXA-1_blaTEM-1B	8	8	8	32	8	0.06	0.5	0.12	0.5	0.5	4	8	2	8	0.5	0.25
Ec20210507	medical ICU	2020-09-10	Urinary	Escherichia coli	susceptible	ST131	blaCTX-M-15_blaOXA-1_blaTEM-1B	8	8	8	16	8	0.06	0.5	0.12	0.5	0.5	8	8	8	8	0.5	0.25
Ec20200907	surgical ICU	2020-09-21	Stools	Escherichia coli	susceptible	ST549	blaCTX-M-15_blaOXA-1_blaTEM-1B	4	8	8	32	8	0.06	0.5	0.12	0.5	0.5	4	8	1	8	0.5	0.25
Ec20210312	surgical ICU	2021-03-22	Stools	Escherichia coli	susceptible	ST6692	blaCTX-M-15_blaOXA-1_blaTEM-1B	8	16	8	32	16	0.06	0.5	0.12	0.5	0.5	4	8	1	8	0.5	0.25
Ec20210509	surgical ICU	2020-11-09	Stools	Escherichia coli	susceptible	ST95	blaCTX-M-15_blaOXA-1_blaTEM-1B	4	8	8	32	8	0.06	0.5	0.12	0.5	0.5	4	8	1	8	0.5	0.25
Ec20190607	surgical ICU	2019-06-05	Stools	Escherichia coli	susceptible	ST648	blaCTX-M-15_blaOXA-1_blaTEM-1B	16	32	16	32	16	0.06	0.5	0.12	0.5	0.5	4	1	8	1	1	0.25
Ec20210103	medical ICU	2020-12-21	Stools	Escherichia coli	susceptible	ST1193	blaCTX-M-15_blaOXA-1_blaTEM-1B	4	8	4	16	8	0.06	0.5	0.12	0.5	0.5	2	8	8	8	0.5	0.25
Ec20190708	surgical ICU	2019-07-17	Stools	Escherichia coli	susceptible	ST472	blaCTX-M-15_blaOXA-1_blaTEM-1B	8	8	4	32	8	0.06	0.5	0.12	0.5	0.5	8	1	0.5	8	0.5	0.25
Ec20210802	medical ICU	2021-07-26	Urinary	Escherichia coli	susceptible	ST361	blaCTX-M-15_blaOXA-1_blaTEM-1B	4	32	16	32	32	0.06	0.5	0.12	0.5	1	16	8	8	8	0.5	0.5
Ec20211201	surgical ICU	2021-12-02	Peritoneal liquid	Escherichia coli	susceptible	ST1193	blaCTX-M-15_blaOXA-1_blaTEM-1B	4	4	2	16	8	0.06	0.5	0.12	0.5	0.5	2	8	8	1	0.5	0.25
Ec20201008	medical ICU	2020-10-12	Stools	Escherichia coli	susceptible	ST3268	blaCTX-M-15_blaOXA-1_blaTEM-1B	32	16	8	32	8	0.06	0.5	0.12	0.5	0.5	2	1	0.5	8	0.5	0.5
Ec20210406	medical ICU	2021-04-08	Stools	Escherichia coli	susceptible	ST131	blaCTX-M-15_blaOXA-1_blaTEM-35	16	16	16	32	16	0.06	0.5	0.12	0.5	1	4	1	8	1	0.5	0.25
Kp20210807	medical ICU	2021-08-02	Blood culture	Klebsiella pneumoniae	susceptible	ST37	blaCTX-M-15_blaSHV-110_blaTEM-1B	8	32	16	32	16	0.12	1	0.12	0.5	2	1	1	1	8	0.5	0.5
Kp20190607	surgical ICU	2019-04-08	Stools	Klebsiella pneumoniae	resistant	ST45	blaCTX-M-15_blaSHV-148_blaTEM-1B	16	16	8	32	16	0.06	0.5	0.12	1	1	1	2	1	8	1	2
Kp20210602	medical ICU	2021-05-31	Stools	Klebsiella pneumoniae	susceptible	ST45	blaCTX-M-15_blaSHV-148_blaTEM-1B	4	16	8	32	4	0.06	0.5	0.12	0.5	0.5	1	1	0.5	1	0.5	0.25
Kp20201202	surgical ICU	2020-11-25	Stools	Klebsiella pneumoniae	susceptible	ST551	blaCTX-M-15_blaSHV-155	64	8	4	16	8	0.06	0.5	0.12	0.5	8	2	8	2	8	0.5	0.5
Kp20191003	surgical ICU	2019-09-16	Stools	Klebsiella pneumoniae	susceptible	ST219	blaCTX-M-15_blaSHV-26	4	16	8	32	4	0.06	0.5	0.12	0.5	0.5	1	1	0.5	8	1	1
Kp20201107	surgical ICU	2020-11-23	Stools	Klebsiella pneumoniae	resistant	ST584	blaCTX-M-15_blaSHV-38_blaTEM-1B	8	32	8	32	16	0.06	0.5	0.12	0.5	1	1	1	4	8	0.5	4
Kp20200801	surgical ICU	2020-07-26	Blood culture	Klebsiella pneumoniae	susceptible	ST584	blaCTX-M-15_blaSHV-38_blaTEM-1B	4	8	4	16	4	0.06	0.5	0.12	0.5	0.5	1	1	0.5	8	1	0.5
Kp20201102	surgical ICU	2020-10-28	Blood culture	Klebsiella pneumoniae	susceptible	ST584	blaCTX-M-15_blaSHV-38_blaTEM-1B	4	8	4	16	4	0.06	0.5	0.12	0.5	0.5	1	1	0.5	8	0.5	1
Kp20201103	surgical ICU	2020-10-29	Blood culture	Klebsiella pneumoniae	susceptible	ST584	blaCTX-M-15_blaSHV-38_blaTEM-1B	4	8	4	16	4	0.06	0.5	0.12	0.5	0.5	1	1	0.5	8	0.5	1
Kp20200902	surgical ICU	2020-09-07	Stools	Klebsiella pneumoniae	susceptible	ST584	blaCTX-M-15_blaSHV-38_blaTEM-1B	4	8	4	16	4	0.06	0.5	0.12	0.5	0.5	1	1	0.5	8	0.5	0.5
Kp20201104	surgical ICU	2020-10-19	Stools	Klebsiella pneumoniae	susceptible	ST584	blaCTX-M-15_blaSHV-38_blaTEM-1B	4	8	4	16	4	0.06	0.5	0.12	0.5	0.5	1	1	0.25	8	0.5	1
Kp20201204	surgical ICU	2020-12-07	Stools	Klebsiella pneumoniae	resistant	ST584	blaCTX-M-15_blaSHV-38_blaTEM-1B	16	16	8	32	16	0.06	0.5	0.12	0.5	1	1	1	2	8	0.5	4
Kp20201003	surgical ICU	2020-10-23	Stools	Klebsiella pneumoniae	susceptible	ST584	blaCTX-M-15_blaSHV-38_blaTEM-1B	4	8	4	16	4	0.06	0.5	0.12	0.5	0.5	1	1	0.5	8	0.5	1
Kp20211002	medical ICU	2021-10-11	Stools	Klebsiella pneumoniae	susceptible	ST584	blaCTX-M-15_blaSHV-38_blaTEM-1B	4	8	4	16	4	0.06	0.5	0.12	0.5	0.5	1	1	0.5	8	0.5	0.5
Kp20200802	surgical ICU	2020-07-27	Stools	Klebsiella pneumoniae	susceptible	ST584	blaCTX-M-15_blaSHV-38_blaTEM-1B	4	8	8	16	4	0.06	0.5	0.12	0.5	0.5	1	1	0.5	8	0.5	1
Kp20200702	medical ICU	2020-07-21	Stools	Klebsiella pneumoniae	susceptible	ST584	blaCTX-M-15_blaSHV-38_blaTEM-1B	4	8	4	16	4	0.06	0.5	0.12	0.5	0.5	1	1	0.5	8	0.5	1
Kp20200907	surgical ICU	2020-09-21	Blood culture	Klebsiella pneumoniae	susceptible	ST584	blaCTX-M-15_blaSHV-38_blaTEM-1B	4	8	4	16	4	0.06	0.5	0.12	0.5	0.5	1	1	0.5	8	0.5	0.5
Kp20200602	medical ICU	2020-05-25	Stools	Klebsiella pneumoniae	susceptible	ST584	blaCTX-M-15_blaSHV-38_blaTEM-1B	4	8	4	16	4	0.06	0.5	0.12	0.5	0.5	1	1	0.5	8	0.5	0.5
Kp20201101	surgical ICU	2020-10-26	Stools	Klebsiella pneumoniae	susceptible	ST584	blaCTX-M-15_blaSHV-38_blaTEM-1B	4	8	4	16	4	0.06	0.5	0.12	0.5	0.5	1	1	0.5	8	0.5	0.5
Kp20210504	medical ICU	2019-10-30	Stools	Klebsiella pneumoniae	susceptible	ST405	blaCTX-M-15_blaSHV-76	4	32	16	32	16	0.12	0.5	0.12	0.5	2	1	1	0.5	1	0.5	0.5
Kp20191001	surgical ICU	2019-09-16	Stools	Klebsiella pneumoniae	susceptible	ST405	blaCTX-M-15_blaSHV-76_blaTEM-1B	4	16	4	32	8	0.06	0.5	0.12	0.5	1	1	1	1	8	1	0.5
Kp20210604	surgical ICU	2021-06-16	Stools	Klebsiella pneumoniae	susceptible	ST405	blaCTX-M-15_blaSHV-76_blaTEM-1B	4	16	4	32	8	0.06	0.5	0.12	0.5	0.5	1	1	0.5	8	0.5	0.5
Kp20190801	surgical ICU	2019-07-29	Stools	Klebsiella pneumoniae	susceptible	ST405	blaCTX-M-15_blaSHV-76_blaTEM-1B	4	16	4	32	8	0.06	0.5	0.12	0.5	1	1	1	0.5	8	1	0.5
Kp20190902	surgical ICU	2019-09-02	Stools	Klebsiella pneumoniae	susceptible	ST405	blaCTX-M-15_blaSHV-76_blaTEM-1B	4	8	4	32	8	0.06	0.5	0.12	0.5	0.5	1	1	0.5	8	1	1
Kp20191102	surgical ICU	2019-11-04	Stools	Klebsiella pneumoniae	susceptible	ST405	blaCTX-M-15_blaSHV-76_blaTEM-1B	4	16	4	32	8	0.06	0.5	0.12	0.5	0.5	1	1	0.5	8	1	0.5
Kp20191201	surgical ICU	2019-12-16	Stools	Klebsiella pneumoniae	susceptible	ST405	blaCTX-M-15_blaSHV-76_blaTEM-1B	4	16	4	32	8	0.06	0.5	0.12	0.5	0.5	1	1	0.5	8	1	0.5
Kp20190905	surgical ICU	2019-09-02	Stools	Klebsiella pneumoniae	susceptible	ST405	blaCTX-M-15_blaSHV-76_blaTEM-1B	4	16	8	32	8	0.06	0.5	0.12	0.5	0.5	1	1	0.5	8	1	0.5
Kp20210510	medical ICU	2021-05-14	Bronchial aspiration	Klebsiella pneumoniae	resistant	ST405	blaCTX-M-15_blaSHV-76_blaTEM-1B	8	16	8	32	16	0.12	0.5	0.12	0.5	2	2	1	4	8	1	2
Kp20190816	surgical ICU	2019-08-26	Stools	Klebsiella pneumoniae	susceptible	ST405	blaCTX-M-15_blaSHV-76_blaTEM-1B	4	16	4	32	8	0.06	0.5	0.12	0.5	1	1	1	1	8	0.5	0.5
Kp20191002	surgical ICU	2019-09-16	Stools	Klebsiella pneumoniae	susceptible	ST405	blaCTX-M-15_blaSHV-76_blaTEM-1B	16	32	32	32	16	0.25	0.5	0.12	0.5	2	1	1	1	8	1	0.5
Kp20190813	surgical ICU	2019-08-12	Stools	Klebsiella pneumoniae	susceptible	ST405	blaCTX-M-15_blaSHV-76_blaTEM-1B	4	16	4	32	8	0.06	0.5	0.12	0.5	0.5	1	1	0.5	8	1	0.5
Kp20210506	medical ICU	2019-11-18	Stools	Klebsiella pneumoniae	susceptible	ST405	blaCTX-M-15_blaSHV-76_blaTEM-1B	4	32	8	32	8	0.06	0.5	0.12	0.5	1	1	1	0.5	8	0.5	0.5
Kp20210507	surgical ICU	2020-01-06	Stools	Klebsiella pneumoniae	susceptible	ST405	blaCTX-M-15_blaSHV-76_blaTEM-1B	4	16	4	32	8	0.06	0.5	0.12	0.5	0.5	1	1	0.5	8	0.5	0.5
Kp20191004	surgical ICU	2019-09-16	Stools	Klebsiella pneumoniae	susceptible	ST405	blaCTX-M-15_blaSHV-76_blaTEM-1B	4	16	8	32	8	0.06	0.5	0.12	0.5	1	1	1	0.5	8	0.5	0.5
Kp20200110	surgical ICU	2020-01-13	Stools	Klebsiella pneumoniae	susceptible	ST405	blaCTX-M-15_blaSHV-76_blaTEM-1B	4	8	4	32	4	0.06	0.5	0.12	0.5	0.5	1	1	0.5	8	0.5	0.5
Kp20200101	surgical ICU	2020-01-09	Pus	Klebsiella pneumoniae	susceptible	ST405	blaCTX-M-15_blaSHV-76_blaTEM-1B	4	8	8	16	4	0.06	0.5	0.12	0.5	0.5	1	1	0.5	8	0.5	0.5
Kp20210104	surgical ICU	2021-01-18	Stools	Klebsiella pneumoniae	susceptible	ST405	blaCTX-M-15_blaSHV-76_blaTEM-1B	2	8	4	32	8	0.06	0.5	0.12	0.5	0.5	1	1	1	8	0.5	0.25
Kp20191005	surgical ICU	2019-09-23	Stools	Klebsiella pneumoniae	susceptible	ST405	blaCTX-M-15_blaSHV-76_blaTEM-1B	4	16	8	32	8	0.06	0.5	0.12	0.5	0.5	1	1	0.5	8	0.5	1
Kp20190906	surgical ICU	2019-09-09	Stools	Klebsiella pneumoniae	susceptible	ST405	blaCTX-M-15_blaSHV-76_blaTEM-1B	4	8	4	32	8	0.06	0.5	0.12	0.5	0.5	1	1	0.5	8	1	0.5
Kp20200102	surgical ICU	2019-12-30	Stools	Klebsiella pneumoniae	susceptible	ST405	blaCTX-M-15_blaSHV-76_blaTEM-1B	4	8	4	16	4	0.06	0.5	0.12	0.5	0.5	1	1	1	8	0.5	0.5
Kp20200103	surgical ICU	2020-01-06	Stools	Klebsiella pneumoniae	susceptible	ST405	blaCTX-M-15_blaSHV-76_blaTEM-1B	4	8	4	16	4	0.06	0.5	0.12	0.5	0.5	1	1	0.5	8	0.5	0.5
Kp20190907	surgical ICU	2019-09-08	Stools	Klebsiella pneumoniae	susceptible	ST405	blaCTX-M-15_blaSHV-76_blaTEM-1B	8	16	4	32	8	0.06	0.5	0.12	0.5	0.5	1	1	1	8	1	0.5
Kp20200106	surgical ICU	2019-12-30	Stools	Klebsiella pneumoniae	susceptible	ST405	blaCTX-M-15_blaSHV-76_blaTEM-1B	4	8	4	32	4	0.06	0.5	0.12	0.5	0.5	1	1	0.5	8	0.5	0.5
Kp20190901	surgical ICU	2019-09-02	Stools	Klebsiella pneumoniae	susceptible	ST405	blaCTX-M-15_blaSHV-76_blaTEM-1B	4	16	8	32	8	0.06	0.5	0.12	0.5	0.5	1	1	0.5	8	0.5	0.5
Kp20190903	surgical ICU	2019-09-02	Stools	Klebsiella pneumoniae	susceptible	ST405	blaCTX-M-15_blaSHV-76_blaTEM-1B	8	16	4	32	8	0.06	0.5	0.12	0.5	0.5	1	1	0.5	8	1	0.5
Kp20210508	surgical ICU	2020-01-06	Stools	Klebsiella pneumoniae	susceptible	ST405	blaCTX-M-15_blaSHV-76_blaTEM-1B	2	16	8	32	4	0.06	0.5	0.12	0.5	0.5	1	1	0.5	8	0.5	0.5
Kp20190812	surgical ICU	2019-08-12	Stools	Klebsiella pneumoniae	susceptible	ST405	blaCTX-M-15_blaSHV-76_blaTEM-1B	4	16	4	32	8	0.06	0.5	0.12	0.5	0.5	1	1	0.5	8	1	1
Kp20200111	surgical ICU	2020-01-13	Stools	Klebsiella pneumoniae	susceptible	ST405	blaCTX-M-15_blaSHV-76_blaTEM-1B	2	8	4	16	4	0.06	0.5	0.12	0.5	0.5	1	1	0.5	8	0.5	1
Kp20200108	surgical ICU	2019-12-30	Stools	Klebsiella pneumoniae	susceptible	ST405	blaCTX-M-15_blaSHV-76_blaTEM-1B	4	16	4	32	8	0.06	0.5	0.12	0.5	0.5	1	1	0.5	8	1	0.5
Kp20191009	surgical ICU	2019-10-07	Stools	Klebsiella pneumoniae	susceptible	ST405	blaCTX-M-15_blaSHV-76_blaTEM-1B	4	16	8	32	8	0.06	0.5	0.12	0.5	1	1	1	1	8	1	1
Kp20200104	surgical ICU	2020-01-06	Stools	Klebsiella pneumoniae	susceptible	ST405	blaCTX-M-15_blaSHV-76_blaTEM-1B	4	8	4	16	4	0.06	0.5	0.12	0.5	0.5	1	1	1	8	0.5	0.5
Kp20190802	surgical ICU	2019-07-22	Stools	Klebsiella pneumoniae	susceptible	ST405	blaCTX-M-15_blaSHV-76_blaTEM-1B	4	16	8	32	8	0.06	0.5	0.12	0.5	0.5	1	1	1	8	0.5	1
Kp20190815	surgical ICU	2019-08-26	Stools	Klebsiella pneumoniae	susceptible	ST405	blaCTX-M-15_blaSHV-76_blaTEM-1B	4	8	8	32	8	0.06	0.5	0.12	0.5	0.5	1	1	0.5	8	1	1
Kp20190624	surgical ICU	2019-05-27	Stools	Klebsiella pneumoniae	susceptible	ST405	blaCTX-M-15_blaSHV-76_blaTEM-1B	4	16	8	32	8	0.06	0.5	0.12	0.5	0.5	1	1	0.5	8	1	1
Kp20190814	surgical ICU	2019-08-13	Stools	Klebsiella pneumoniae	susceptible	ST405	blaCTX-M-15_blaSHV-76_blaTEM-1B	4	16	8	32	8	0.06	0.5	0.12	0.5	1	1	1	0.5	8	1	0.25
Kp20190704	surgical ICU	2019-06-25	Stools	Klebsiella pneumoniae	susceptible	ST405	blaCTX-M-15_blaSHV-76_blaTEM-1B	4	16	8	32	8	0.06	0.5	0.12	0.5	0.5	1	1	0.5	8	1	0.5
Kp20191008	surgical ICU	2019-10-07	Urinary	Klebsiella pneumoniae	susceptible	ST405	blaCTX-M-15_blaSHV-76_blaTEM-1B	2	16	8	32	8	0.06	0.5	0.12	0.5	0.5	1	1	0.5	8	1	0.5
Kp20190610	surgical ICU	2019-04-15	Stools	Klebsiella pneumoniae	susceptible	ST189	blaCTX-M-15_blaSHV-80	2	8	8	16	4	0.06	0.5	0.12	0.5	0.5	1	1	0.5	8	1	0.5
Kp202105091	medical ICU	2020-12-21	Stools	Klebsiella pneumoniae	susceptible	ST530	blaCTX-M-15_blaSHV-99_blaTEM-1B_blaTEM-35	64	16	8	32	8	0.06	0.5	0.12	0.5	8	1	8	0.25	8	0.5	0.5
Ec20200507	surgical ICU	2020-04-22	Stools	Escherichia coli	susceptible	ST46	blaCTX-M-15_blaTEM-169	16	8	4	16	8	0.06	0.5	0.12	0.5	0.5	2	2	0.25	1	0.5	0.25
Ec20201003	medical ICU	2020-09-30	Stools	Escherichia coli	susceptible	ST46	blaCTX-M-15_blaTEM-169	16	16	8	16	16	0.06	0.5	0.12	0.5	0.5	2	1	0.25	1	0.5	0.25
Ec20210205	medical ICU	2021-01-28	Urinary	Escherichia coli	susceptible	ST6999	blaCTX-M-15_blaTEM-1A_blaTEM-1B	2	8	4	16	16	0.06	0.5	0.12	0.5	0.5	1	1	0.25	1	0.25	0.25
Ec20200205	medical ICU	2020-09-02	Stools	Escherichia coli	susceptible	ST3877	blaCTX-M-15_blaTEM-1A_blaTEM-1B	2	8	4	16	4	0.06	0.5	0.12	0.5	0.5	32	8	0.25	8	0.5	0.25
Ec20191103	medical ICU	2019-10-22	Urinary	Escherichia coli	susceptible	ST131	blaCTX-M-15_blaTEM-1B	2	8	8	32	16	0.06	0.5	0.12	0.5	0.5	2	1	8	1	0.5	0.25
Ec20191101	surgical ICU	2019-10-24	Stools	Escherichia coli	susceptible	ST38	blaCTX-M-15_blaTEM-1B	4	32	32	32	16	0.06	0.5	0.12	0.5	1	4	8	0.5	8	1	0.25
Ec20211106	surgical ICU	2021-11-22	Stools	Escherichia coli	susceptible	ST69	blaCTX-M-15_blaTEM-1B	2	8	8	32	8	0.06	0.5	0.12	0.5	0.5	2	1	0.25	8	0.5	0.25
Ec20201201	surgical ICU	2020-12-04	Stools	Escherichia coli	susceptible	ST10993	blaCTX-M-15_blaTEM-1B	2	1	0.5	2	4	0.06	0.5	0.12	0.5	0.5	1	1	0.25	1	0.5	0.25
Ec20190904	surgical ICU	2019-09-05	Stools	Escherichia coli	susceptible	ST69	blaCTX-M-15_blaTEM-1B	2	4	4	8	4	0.06	0.5	0.12	0.5	0.5	2	8	0.25	1	0.5	0.25
Kp20210806	medical ICU	2021-07-20	Stools	Klebsiella pneumoniae	susceptible	ST45	blaCTX-M-15_blaTEM-1B	4	16	8	32	4	0.06	0.5	0.12	0.5	0.5	1	1	0.5	8	1	1
Ec20210503	medical ICU	2021-05-08	Stools	Escherichia coli	susceptible	ST1598	blaCTX-M-15_blaTEM-1B	2	2	2	8	8	0.06	0.5	0.12	0.5	0.5	2	1	0.25	8	0.5	0.25
Ec20210307	medical ICU	2021-03-10	Stools	Escherichia coli	susceptible	ST1136	blaCTX-M-15_blaTEM-1B	2	2	1	4	4	0.06	0.5	0.12	0.5	0.5	1	1	0.25	1	0.25	0.25
Ec20190901	medical ICU	2019-09-02	Stools	Escherichia coli	susceptible	ST131	blaCTX-M-15_blaTEM-1B	2	16	8	32	16	0.06	0.5	0.12	0.5	0.5	2	1	0.5	1	0.5	0.25
Ec20190512	surgical ICU	2019-01-30	Stools	Escherichia coli	susceptible	ST58	blaCTX-M-15_blaTEM-1B	4	8	8	32	16	0.06	0.5	0.12	0.5	0.5	1	1	0.5	8	0.5	0.5
Ec20191206	surgical ICU	2019-12-16	Stools	Escherichia coli	susceptible	ST131	blaCTX-M-15_blaTEM-1B	2	8	4	8	8	0.06	0.5	0.12	0.5	0.5	2	8	8	8	1	0.25
Ec20190802	surgical ICU	2019-07-30	Stools	Escherichia coli	susceptible	ST10	blaCTX-M-15_blaTEM-1B	2	2	1	4	8	0.06	0.5	0.12	0.5	0.5	1	1	8	8	0.5	0.25
Ec20200202	medical ICU	2020-01-28	Stools	Escherichia coli	susceptible	ST454	blaCTX-M-15_blaTEM-1B	4	8	8	32	8	0.06	0.5	0.12	0.5	0.5	1	1	0.25	8	0.5	0.25
Ec20200102	surgical ICU	2019-12-31	Stools	Escherichia coli	susceptible	ST69	blaCTX-M-15_blaTEM-1B	4	32	32	32	32	0.06	0.5	0.12	0.5	2	1	8	0.5	1	0.5	0.25
Ec20201104	medical ICU	2020-11-02	Stools	Escherichia coli	susceptible	ST4981	blaCTX-M-15_blaTEM-1B	2	8	8	16	16	0.06	0.5	0.12	0.5	0.5	2	8	8	8	0.5	0.25
Kp20200109	medical ICU	2020-01-03	Stools	Klebsiella pneumoniae	susceptible	ST636	blaCTX-M-15_blaTEM-1B	4	8	4	16	4	0.06	0.5	0.12	0.5	0.5	1	1	0.5	8	0.5	0.25
Ec20201004	medical ICU	2020-10-01	Stools	Escherichia coli	susceptible	ST4981	blaCTX-M-15_blaTEM-1B	2	16	4	32	16	0.06	0.5	0.12	0.5	0.5	1	8	8	8	0.5	0.25
Ec20220103	surgical ICU	2021-12-23	Stools	Escherichia coli	susceptible	ST131	blaCTX-M-15_blaTEM-1B	2	8	4	16	8	0.06	0.5	0.12	0.5	0.5	2	8	8	8	0.25	0.25
Ec20191104	medical ICU	2019-10-25	Urinary	Escherichia coli	susceptible	ST167	blaCTX-M-15_blaTEM-1B	4	16	8	32	16	0.06	0.5	0.12	0.5	0.5	2	8	8	1	0.5	0.25
Ec20201105	medical ICU	2020-11-09	Stools	Escherichia coli	susceptible	ST1193	blaCTX-M-15_blaTEM-1B	2	32	16	32	16	0.06	0.5	0.12	0.5	0.5	1	1	8	8	0.5	0.25
Ec20190509	surgical ICU	2019-01-24	Stools	Escherichia coli	susceptible	ST362	blaCTX-M-15_blaTEM-1B	4	8	4	16	8	0.06	0.5	0.12	0.5	0.5	2	1	0.25	1	0.5	0.25
Ec20190523	medical ICU	2019-04-01	Stools	Escherichia coli	susceptible	ST131	blaCTX-M-15_blaTEM-1B	4	16	8	32	16	0.06	0.5	0.12	0.5	0.5	2	8	0.25	1	0.5	0.25
Ec20191006	surgical ICU	2019-10-10	Stools	Escherichia coli	susceptible	ST636	blaCTX-M-15_blaTEM-1B	2	16	8	32	8	0.06	0.5	0.12	0.5	0.5	1	8	0.25	8	0.5	0.25
Ec20191209	medical ICU	2019-12-18	Stools	Escherichia coli	susceptible	ST1598	blaCTX-M-15_blaTEM-1B	4	8	4	16	8	0.06	0.5	0.12	0.5	0.5	2	1	0.5	8	0.5	0.5
Ec20200510	surgical ICU	2020-01-04	Stools	Escherichia coli	susceptible	ST4981	blaCTX-M-15_blaTEM-1B	2	16	8	16	16	0.06	1	0.12	0.5	0.5	2	8	8	8	0.5	0.25
Ec20200207	medical ICU	2020-02-17	Stools	Escherichia coli	susceptible	ST69	blaCTX-M-15_blaTEM-1B	2	4	4	16	4	0.06	0.5	0.12	0.5	0.5	1	8	0.25	8	0.5	0.25
Ec20201102	surgical ICU	2020-11-02	Stools	Escherichia coli	susceptible	ST12085	blaCTX-M-15_blaTEM-1B	4	16	16	32	16	0.06	0.5	0.12	0.5	0.5	2	1	0.5	8	0.5	0.5
Ec20210308	surgical ICU	2021-03-15	Stools	Escherichia coli	susceptible	ST69	blaCTX-M-15_blaTEM-1B	2	4	4	16	4	0.06	0.5	0.12	0.5	0.5	1	1	0.5	8	0.25	0.25
Ec20200701	surgical ICU	2020-02-07	Stools	Escherichia coli	susceptible	ST120	blaCTX-M-15_blaTEM-1B	4	8	8	32	8	0.06	0.5	0.12	0.5	0.5	2	1	0.5	8	0.5	0.25
Ec20190504	medical ICU	2019-01-01	Stools	Escherichia coli	susceptible	ST131	blaCTX-M-15_blaTEM-1B	2	2	1	8	8	0.06	0.5	0.12	0.5	0.5	2	1	8	1	0.5	0.25
Ec20200902	surgical ICU	2020-09-08	Stools	Escherichia coli	susceptible	ST405	blaCTX-M-15_blaTEM-1B_blaTEM-1C	2	16	8	32	8	0.06	0.5	0.12	0.5	0.5	2	1	0.25	8	0.5	0.25
Ec20190706	surgical ICU	2019-07-13	Stools	Escherichia coli	susceptible	ST131	blaCTX-M-15_blaTEM-1C	4	32	8	32	16	0.06	0.5	0.12	0.5	0.5	2	1	8	1	0.5	0.25
Ec20201001	surgical ICU	2020-09-24	Stools	Escherichia coli	susceptible	ST88	blaCTX-M-15_blaTEM-1C	4	32	16	32	16	0.06	0.5	0.12	0.5	1	2	8	0.25	1	0.5	0.5
Ec20191004	surgical ICU	2019-10-08	Stools	Escherichia coli	susceptible	ST38	blaCTX-M-15_blaTEM-35	16	16	8	32	8	0.06	0.5	0.12	0.5	0.5	1	1	0.25	8	0.5	0.25
Kp20200501	medical ICU	2020-04-06	Stools	Klebsiella pneumoniae	susceptible	ST661	blaCTX-M-209_blaSHV-27	4	16	4	16	4	0.06	0.5	0.12	0.5	0.5	1	1	0.5	8	0.5	1
Ec20210902	surgical ICU	2021-09-08	Stools	Escherichia coli	susceptible	ST569	blaCTX-M-27	2	4	4	8	8	0.06	0.5	0.12	0.5	0.5	2	1	0.25	1	0.5	0.25
Ec20200204	Neonatalogy	2020-01-28	Stools	Escherichia coli	susceptible	ST1193	blaCTX-M-27	4	8	8	8	4	0.06	1	0.12	0.5	0.5	4	1	8	8	0.5	0.25
Ec20200206	surgical ICU	2020-02-14	Stools	Escherichia coli	susceptible	ST1193	blaCTX-M-27	4	8	8	8	16	0.06	0.5	0.12	0.5	0.5	2	1	8	8	0.5	0.25
Ec20190902	medical ICU	2019-09-02	Stools	Escherichia coli	susceptible	ST131	blaCTX-M-27	2	4	2	2	4	0.06	0.5	0.12	0.5	0.5	2	1	8	8	0.5	0.25
Ec20190609	surgical ICU	2019-06-13	Stools	Escherichia coli	susceptible	ST131	blaCTX-M-27	2	8	2	16	8	0.06	0.5	0.12	0.5	0.5	2	1	8	1	0.5	0.25
Ec20190515	medical ICU	2019-02-12	Stools	Escherichia coli	susceptible	ST131	blaCTX-M-27	2	1	1	4	4	0.06	0.5	0.12	0.5	0.5	1	1	8	1	0.5	0.25
Ec20210402	medical ICU	2021-03-30	Stools	Escherichia coli	susceptible	ST131	blaCTX-M-27	2	8	4	8	8	0.06	0.5	0.12	0.5	0.5	2	1	8	8	0.5	0.25
Ec20191102	medical ICU	2019-10-21	Stools	Escherichia coli	susceptible	ST131	blaCTX-M-27	2	8	2	8	8	0.06	0.5	0.12	0.5	0.5	1	1	8	8	0.5	0.25
Ec20210311	surgical ICU	2021-03-18	Stools	Escherichia coli	susceptible	ST131	blaCTX-M-27	2	16	16	32	16	0.06	0.5	0.12	0.5	0.5	2	1	8	8	0.25	0.25
Ec20200110	medical ICU	2020-01-20	Stools	Escherichia coli	susceptible	ST131	blaCTX-M-27	2	4	4	4	4	0.06	0.5	0.12	0.5	0.5	4	1	8	1	0.5	0.25
Ec20210108	medical ICU	2021-01-20	Stools	Escherichia coli	susceptible	ST131	blaCTX-M-27	4	8	4	16	32	0.06	0.5	0.12	0.5	1	2	1	8	1	0.5	0.25
Ec20210601	medical ICU	2021-05-31	Stools	Escherichia coli	susceptible	ST131	blaCTX-M-27	2	4	4	8	8	0.06	0.5	0.12	0.5	0.5	2	1	8	1	0.5	0.25
Ec20200601	surgical ICU	2020-05-15	Stools	Escherichia coli	susceptible	ST38	blaCTX-M-27	4	16	8	32	16	0.06	0.5	0.12	0.5	0.5	1	1	0.25	1	0.5	0.25
Ec20200508	surgical ICU	2020-04-29	Stools	Escherichia coli	susceptible	ST131	blaCTX-M-27	2	16	16	32	8	0.06	0.5	0.12	0.5	0.5	1	1	8	8	0.5	0.25
Ec20211105	surgical ICU	2021-11-11	Stools	Escherichia coli	susceptible	ST131	blaCTX-M-27	2	8	8	16	8	0.06	0.5	0.12	0.5	0.5	2	1	8	1	0.5	0.25
Ec20200105	medical ICU	2019-12-28	Stools	Escherichia coli	susceptible	ST38	blaCTX-M-27	2	4	8	8	8	0.06	0.5	0.12	0.5	0.5	1	1	0.25	1	0.5	0.25
Ec20201006	medical ICU	2020-10-05	Bile	Escherichia coli	susceptible	ST131	blaCTX-M-27	2	8	4	8	16	0.06	0.5	0.12	0.5	0.5	2	1	8	8	0.5	0.25
Ec20220106	medical ICU	2021-12-27	Stools	Escherichia coli	susceptible	ST131	blaCTX-M-27	2	4	2	4	16	0.06	0.5	0.12	0.5	0.5	4	1	8	1	0.25	0.25
Ec20200512	surgical ICU	2020-04-18	Stools	Escherichia coli	susceptible	ST131	blaCTX-M-27	2	4	4	8	4	0.06	0.5	0.12	0.5	0.5	2	1	8	8	0.5	0.25
Ec20200805	surgical ICU	2020-08-13	Pleural fluid	Escherichia coli	susceptible	ST131	blaCTX-M-27	2	32	32	32	32	0.25	0.5	0.12	32	32	2	1	8	1	8	0.25
Ec20211205	surgical ICU	2021-12-02	Stools	Escherichia coli	susceptible	ST1193	blaCTX-M-27	4	4	4	4	4	0.06	0.5	0.12	0.5	0.5	2	1	8	8	0.5	0.25
Ec20211206	surgical ICU	2021-12-04	Stools	Escherichia coli	susceptible	ST131	blaCTX-M-27	2	8	4	8	8	0.06	0.5	0.12	0.5	0.5	2	1	8	8	0.5	0.25
Ec20211002	surgical ICU	2021-10-08	Stools	Escherichia coli	susceptible	ST131	blaCTX-M-27	2	4	2	8	8	0.06	0.5	0.12	0.5	0.5	1	1	8	1	0.5	0.25
Ec20190524	medical ICU	2019-04-01	Stools	Escherichia coli	susceptible	ST131	blaCTX-M-27	2	16	2	8	8	0.06	0.5	0.12	0.5	0.5	2	1	8	8	0.5	0.25
Ec20210309	surgical ICU	2021-03-15	Stools	Escherichia coli	susceptible	ST131	blaCTX-M-27_blaTEM-1B	2	4	4	8	8	0.06	0.5	0.12	0.5	0.5	1	1	0.5	1	0.5	0.25
Ec20200502	medical ICU	2020-03-30	Stools	Escherichia coli	susceptible	ST131	blaCTX-M-27_blaTEM-1B	2	4	4	8	8	0.06	0.5	0.12	0.5	0.5	1	8	0.25	8	0.5	0.25
Ec20210901	surgical ICU	2021-09-06	Stools	Escherichia coli	susceptible	ST58	blaCTX-M-27_blaTEM-1B	2	4	4	4	8	0.06	0.5	0.12	0.5	0.5	4	1	0.25	8	0.5	0.5
Ec20201202	medical ICU	2020-12-09	Stools	Escherichia coli	susceptible	ST131	blaCTX-M-27_blaTEM-1B	2	4	2	8	8	0.06	0.5	0.12	0.5	0.5	2	8	0.25	8	0.5	0.25
Ec20200302	surgical ICU	2020-02-26	Stools	Escherichia coli	susceptible	ST131	blaCTX-M-27_blaTEM-1B	2	4	4	8	16	0.06	0.5	0.12	0.5	0.5	2	8	8	8	0.5	0.25
Ec20200511	surgical ICU	2020-04-27	Stools	Escherichia coli	susceptible	ST131	blaCTX-M-27_blaTEM-1B	2	4	1	8	4	0.06	0.5	0.12	0.5	0.5	2	8	0.25	8	0.5	0.25
Ec20210502	medical ICU	2021-05-03	Stools	Escherichia coli	susceptible	ST131	blaCTX-M-27_blaTEM-1B	2	4	4	8	4	0.06	0.5	0.12	0.5	0.5	1	1	0.25	8	0.25	0.25
Ec20200908	medical ICU	2020-09-21	Stools	Escherichia coli	susceptible	ST131	blaCTX-M-27_blaTEM-1B	2	4	4	8	8	0.06	0.5	0.12	0.5	0.5	1	1	0.25	1	0.5	0.25
Ec20210201	surgical ICU	2021-01-24	Stools	Escherichia coli	susceptible	ST38	blaCTX-M-27_blaTEM-35	64	8	8	16	16	0.06	0.5	0.12	0.5	1	2	1	8	8	0.25	0.25
Ec20210602	surgical ICU	2021-06-10	Stools	Escherichia coli	susceptible	ST69	blaCTX-M-32	2	16	16	32	4	0.06	0.5	0.12	0.5	0.5	2	1	0.25	1	0.5	0.25
Ec20200803	surgical ICU	2020-11-08	Stools	Escherichia coli	susceptible	ST453	blaCTX-M-32	2	8	4	16	8	0.06	0.5	0.12	0.5	0.5	2	1	8	1	0.5	0.25
Ec20190905	medical ICU	2019-09-05	Stools	Escherichia coli	susceptible	ST10349	blaCTX-M-32	2	16	16	32	8	0.06	0.5	0.12	0.5	0.5	2	1	8	1	0.5	0.25
Ec20190527	medical ICU	2019-04-15	Urinary	Escherichia coli	susceptible	ST131	blaCTX-M-55	2	16	32	32	16	0.06	0.5	0.12	0.5	1	2	1	8	1	0.5	0.25
Ec20190606	surgical ICU	2019-06-03	Stools	Escherichia coli	susceptible	ST517	blaCTX-M-55	2	8	16	32	16	0.06	0.5	0.12	0.5	0.5	2	1	0.25	1	0.5	0.25
Ec20211004	surgical ICU	2021-10-13	Stools	Escherichia coli	susceptible	ST164	blaCTX-M-55	2	8	8	32	8	0.06	0.5	0.12	0.5	0.5	2	1	0.25	1	0.25	0.25
Ec20201007	medical ICU	2020-10-06	Stools	Escherichia coli	susceptible	ST394	blaCTX-M-55_blaTEM-1B	2	16	16	32	8	0.06	0.5	0.12	0.5	0.5	1	1	1	8	0.5	0.25
Ec20200109	medical ICU	2020-01-19	Stools	Escherichia coli	susceptible	ST648	blaCTX-M-55_blaTEM-1B	4	32	32	32	32	0.12	0.5	0.12	0.5	1	1	8	8	8	0.5	0.25
Ec20210208	surgical ICU	2021-02-08	Stools	Escherichia coli	susceptible	ST5150	blaCTX-M-55_blaTEM-1B	2	16	16	32	8	0.12	0.5	0.12	0.5	0.5	2	1	8	1	0.25	0.25
Ec20190705	medical ICU	2019-07-04	Stools	Escherichia coli	susceptible	ST5150	blaCTX-M-55_blaTEM-1B	4	8	8	32	16	0.06	0.5	0.12	0.5	0.5	1	8	8	8	0.25	0.25
Ec20210209	medical ICU	2021-02-12	Stools	Escherichia coli	susceptible	ST10	blaCTX-M-55_blaTEM-1B	2	4	4	16	16	0.06	0.5	0.12	0.5	0.5	1	1	0.25	8	0.25	0.25
Kp20200503	medical ICU	2020-02-28	Stools	Klebsiella pneumoniae	susceptible	ST551	blaDHA-1_blaSHV-155	64	32	0.5	32	4	0.5	0.5	0.12	0.5	16	1	1	1	1	0.5	0.25
Kp20190619	medical ICU	2019-05-08	Urinary	Klebsiella pneumoniae	susceptible	ST107	blaDHA-7_blaSHV-12	4	32	2	32	8	0.12	0.5	0.12	0.5	1	4	8	4	4	0.5	2
Kp20190609	surgical ICU	2019-04-15	Stools	Klebsiella pneumoniae	susceptible	ST107	blaDHA-7_blaSHV-12	2	32	0.5	32	8	0.06	1	0.12	0.5	0.5	4	8	0.5	1	0.5	0.25
Ec20190511	surgical ICU	2019-01-25	Stools	Escherichia coli	susceptible	ST401	blaDHA-7_blaSHV-12_blaTEM-1B	2	8	0.5	16	4	0.06	0.5	0.12	0.5	0.5	16	8	0.25	8	0.5	0.25
Ec20190508	surgical ICU	2019-01-21	Stools	Escherichia coli	susceptible	ST401	blaDHA-7_blaSHV-12_blaTEM-1B	2	16	0.5	16	4	0.06	0.5	0.12	0.5	0.5	8	8	0.25	8	0.5	0.25
Ec20190505	surgical ICU	2019-01-09	Stools	Escherichia coli	susceptible	ST401	blaDHA-7_blaSHV-12_blaTEM-1B	2	16	0.5	32	4	0.06	0.5	0.12	0.5	0.5	16	8	0.25	8	0.5	0.25
Ec20210405	surgical ICU	2021-04-07	Stools	Escherichia coli	susceptible	ST401	blaDHA-7_blaSHV-12_blaTEM-1B	2	8	0.5	16	4	0.06	0.5	0.12	0.5	0.5	16	8	0.25	8	0.25	0.25
Kp20211201	medical ICU	2021-04-10	Catheter	Klebsiella pneumoniae	resistant	ST870	blaSHV-106_blaSHV-1	64	32	32	32	32	1	4	16	2	32	4	8	8	8	2	1
Ec20201002	surgical ICU	2020-09-28	Stools	Escherichia coli	susceptible	ST1011	blaSHV-12_blaTEM-1B	4	16	0.5	32	8	0.06	0.5	0.12	0.5	0.5	4	2	8	8	0.5	0.25
Ec20210805	surgical ICU	2021-08-19	Stools	Escherichia coli	susceptible	ST1598	blaSHV-12_blaTEM-1B	2	8	0.5	32	16	0.06	0.5	0.12	0.5	0.5	2	1	0.25	8	0.5	0.25
Ec20210904	surgical ICU	2021-09-25	Stools	Escherichia coli	susceptible	ST2760	blaSHV-12_blaTEM-1B_blaTEM-1C	8	16	1	32	8	0.06	0.5	0.12	0.5	0.5	2	8	8	8	0.5	0.25
Kp20211004	Neonatalogy	2021-10-19	Stools	Klebsiella pneumoniae	susceptible	ST531	blaSHV-161_blaSHV-2	4	4	0.5	1	8	0.06	0.5	0.12	0.5	0.5	1	4	0.25	1	0.5	0.25
Kp20211122	Neonatalogy	2021-11-04	Stools	Klebsiella pneumoniae	susceptible	ST531	blaSHV-161_blaSHV-2	64	32	4	8	8	0.06	0.5	0.12	0.5	8	1	4	0.25	1	0.5	0.5
Kp20200701	Neonatalogy	2020-07-13	Stools	Klebsiella pneumoniae	susceptible	ST531	blaSHV-172_blaSHV-2	4	2	0.5	1	4	0.06	0.5	0.12	0.5	0.5	1	4	0.25	1	0.5	0.5
Kp20190405	Neonatalogy	2019-01-22	Stools	Klebsiella pneumoniae	susceptible	ST531	blaSHV-2	4	4	0.5	2	8	0.06	0.5	0.12	0.5	0.5	1	4	0.25	1	0.5	0.5
Kp20190630	Neonatalogy	2019-06-18	Stools	Klebsiella pneumoniae	susceptible	ST531	blaSHV-2	64	32	8	16	8	0.06	0.5	0.12	1	8	1	4	0.25	1	1	0.25
Ec20200801	surgical ICU	2020-07-25	Stools	Escherichia coli	susceptible	ST73	blaSHV-2	64	32	32	16	16	0.12	0.5	0.12	0.5	8	1	1	0.5	1	0.5	0.25
Kp20190402	Neonatalogy	2019-02-19	Stools	Klebsiella pneumoniae	susceptible	ST449	blaSHV-2_blaSHV-33	64	32	8	16	8	0.06	1	0.12	0.5	8	1	1	0.25	1	0.5	0.5
Kp20190617	Neonatalogy	2019-05-07	Stools	Klebsiella pneumoniae	susceptible	ST449	blaSHV-2_blaSHV-33	64	16	4	8	4	0.06	0.5	0.12	0.5	8	1	1	0.25	1	0.5	0.25
Kp20190404	Neonatalogy	2019-03-11	Eye	Klebsiella pneumoniae	susceptible	ST449	blaSHV-2_blaSHV-33	64	32	8	16	8	0.12	0.5	0.12	0.5	16	1	1	0.25	1	1	0.25
Kp20190403	Neonatalogy	2019-03-19	Stools	Klebsiella pneumoniae	resistant	ST449	blaSHV-2_blaSHV-33	16	2	0.5	1	16	0.06	0.5	0.12	0.5	1	1	1	1	1	1	4
Kp20190608	Neonatalogy	2019-04-09	Stools	Klebsiella pneumoniae	susceptible	ST449	blaSHV-2_blaSHV-33	4	4	1	2	4	0.06	0.5	0.12	0.5	0.5	1	1	0.25	1	1	0.25
Kp20190401	Neonatalogy	2019-03-05	Stools	Klebsiella pneumoniae	susceptible	ST449	blaSHV-2_blaSHV-33	64	16	4	8	8	0.06	0.5	0.12	0.5	8	1	1	0.25	1	0.5	0.5
Ec20200506	surgical ICU	2020-02-03	Stools	Escherichia coli	susceptible	ST127	blaTEM-10_blaTEM-232	8	32	8	4	32	0.06	0.5	0.12	0.5	0.5	8	2	0.5	1	0.25	0.25
Ec20210603	surgical ICU	2021-06-07	Stools	Escherichia coli	susceptible	ST761	blaTEM-1B_blaTEM-3	2	4	1	2	8	0.06	0.5	0.12	0.5	0.5	8	8	0.25	1	0.25	0.25

## Sheet: supplementary table II
Supplementary table II: epidemiological data, pre-selection and selection status, sequence type, beta-lactamases, minimal inhibitory concentrations with or without Phe-Arg-ß-naphthylamide (pAßN) results 127 Enterobacter cloacae strains included in this study. For each strain the diversity of twelve proteins sequences RamA, RamR, AcrR, AcrA, AcrB, TolC, SoxR, SoxS, MarA, MarB, MarR, CsrA as well a…
Study name	Medical departments	Date of sampling	Date of admission	Days of hospitalization before strain isolation	Origin	Species	Pre-selection	Selection	ST	Beta-lactamases	temocillin MICs Sensititre (mg/L)	temocillin MICs manual (mg/L)	ciprofloxacine MICs Sensititre (mg/L)	ciprofloxacine MICs manual (mg/L)	ciprofloxacine MICs manual + pabn (mg/L)	tigecycline MICs Sensititre (mg/L)	tigecycline MICs manual (mg/L)	tigecycline MICs manual + pabn (mg/L)	Chloramphenicol MICs manual (mg/L)	Chloramphenicol MICs manual + pabn (mg/L)	RamR cdhit clusters	RamA cdhit clusters	ramAR intergenic region cdhit_est clusters	AcrA cdhit clusters	AcrB cdhit clusters	TolC cdhit clusters	AcrR cdhit clusters	MarA cdhit clusters	MarB cdhit clusters	MarR cdhit clusters	SoxR cdhit clusters	SoxS cdhit clusters	CsrA cdhit clusters
Ecc20190618	medical ICU	2019-05-15	2019-05-03	12	Urinary	Enterobacter kobei	susceptible	susceptible	ST56	blaACT-9_blaSHV-12_blaTEM-1B	8		4			0.5					Cluster 0	Cluster 0	Cluster 10	Cluster 0	Cluster 0	Cluster 0	Cluster 6	Cluster 0	Cluster 8	Cluster 0	Cluster 5	Cluster 0	Cluster 0
Ecc20191102	surgical ICU	2019-11-04	2019-10-26	9	Stools	Enterobacter hormaechei	susceptible	susceptible	ST66	blaACT-Caen-17_blaCTX-M-15_blaDHA-1_blaOXA-1_blaTEM-1B	16		4			0.5					Cluster 1	Cluster 1	Cluster 11	Cluster 1	Cluster 1	Cluster 1	Cluster 0	Cluster 1	Cluster 0	Cluster 1	Cluster 0	Cluster 1	Cluster 0
Ecc20211202	surgical ICU	2021-11-26	2021-11-25	1	Stools	Enterobacter hormaechei	susceptible	susceptible	ST66	blaACT-Caen-17_blaCTX-M-15_blaOXA-1	16		2			0.5					Cluster 1	Cluster 1	Cluster 11	Cluster 1	Cluster 1	Cluster 1	Cluster 0	Cluster 1	Cluster 0	Cluster 1	Cluster 0	Cluster 1	Cluster 0
Ecc20210504	medical ICU	2021-05-03	2021-04-10	23	Stools	Enterobacter hormaechei	susceptible	susceptible	ST66	blaACT-Caen-17_blaCTX-M-15_blaOXA-1_blaTEM-1B	4		2			0.25					Cluster 1	Cluster 1	Cluster 11	Cluster 1	Cluster 1	Cluster 1	Cluster 0	Cluster 1	Cluster 0	Cluster 1	Cluster 0	Cluster 1	Cluster 0
Ecc20191204	neonatalogy	2019-12-02	2019-11-14	18	Pus	Enterobacter hormaechei	susceptible	susceptible	ST66	blaACT-Caen-17_blaCTX-M-15_blaOXA-1_blaTEM-1B	8		2			0.5					Cluster 1	Cluster 1	Cluster 11	Cluster 1	Cluster 1	Cluster 1	Cluster 0	Cluster 1	Cluster 0	Cluster 1	Cluster 0	Cluster 1	Cluster 0
Ecc20210409	medical ICU	2021-04-21	2021-04-17	4	Stools	Enterobacter hormaechei	susceptible	susceptible	ST66	blaACT-Caen-17_blaCTX-M-15_blaOXA-1_blaTEM-1B	4		4			0.25					Cluster 1	Cluster 1	Cluster 11	Cluster 1	Cluster 1	Cluster 1	Cluster 0	Cluster 1	Cluster 0	Cluster 1	Cluster 0	Cluster 1	Cluster 0
Ecc20190604	neonatalogy	2019-01-22	2019-01-19	3	Stools	Enterobacter hormaechei	susceptible	susceptible	ST66	blaACT-Caen-17_blaCTX-M-15_blaOXA-1_blaTEM-1B	8		2			0.5					Cluster 1	Cluster 1	Cluster 11	Cluster 1	Cluster 1	Cluster 1	Cluster 0	Cluster 1	Cluster 0	Cluster 1	Cluster 0	Cluster 1	Cluster 0
Ecc20190905	medical ICU	2019-09-15	2019-09-11	4	Urinary	Enterobacter hormaechei	susceptible	susceptible	ST66	blaACT-Caen-17_blaCTX-M-15_blaOXA-1_blaTEM-1B	8		8			0.5					Cluster 12	Cluster 1	Cluster 12	Cluster 1	Cluster 1	Cluster 1	Cluster 0	Cluster 1	Cluster 0	Cluster 1	Cluster 0	Cluster 1	Cluster 0
Ecc20190802	medical ICU	2019-08-06	2019-08-03	3	Stools	Enterobacter hormaechei	susceptible	susceptible	ST66	blaACT-Caen-17_blaCTX-M-15_blaOXA-1_blaTEM-1B	4		2			0.5					Cluster 1	Cluster 1	Cluster 11	Cluster 1	Cluster 1	Cluster 1	Cluster 0	Cluster 1	Cluster 0	Cluster 1	Cluster 0	Cluster 1	Cluster 0
Ecc20210806	surgical ICU	2021-07-19	2021-06-10	39	Stools	Enterobacter hormaechei	susceptible	susceptible	ST66	blaACT-Caen-17_blaCTX-M-15_blaOXA-1_blaTEM-1B	4		2			0.5					Cluster 1	Cluster 1	Cluster 11	Cluster 1	Cluster 1	Cluster 1	Cluster 0	Cluster 1	Cluster 0	Cluster 1	Cluster 0	Cluster 1	Cluster 0
Ecc20200104	surgical ICU	2020-01-13	2019-12-17	27	Catheter	Enterobacter hormaechei	susceptible	susceptible	ST66	blaACT-Caen-17_blaCTX-M-15_blaOXA-1_blaTEM-1B	4		2			0.5					Cluster 1	Cluster 1	Cluster 11	Cluster 1	Cluster 1	Cluster 1	Cluster 0	Cluster 1	Cluster 0	Cluster 1	Cluster 0	Cluster 1	Cluster 0
Ecc20200601	surgical ICU	2020-05-13	2020-04-29	14	Pus	Enterobacter hormaechei	resistant	resistant	ST66	blaACT-Caen-17_blaCTX-M-15_blaOXA-1_blaTEM-1B	32	64	8	16	8	2	2	0.5	16	2	Cluster 2	Cluster 1	Cluster 11	Cluster 1	Cluster 1	Cluster 1	Cluster 0	Cluster 1	Cluster 0	Cluster 1	Cluster 0	Cluster 1	Cluster 0
Ecc20211002	medical ICU	2021-10-04	2021-09-24	10	Stools	Enterobacter hormaechei	susceptible	susceptible	ST66	blaACT-Caen-17_blaCTX-M-15_blaOXA-1_blaTEM-1B	4		2			0.25					Cluster 1	Cluster 1	Cluster 11	Cluster 1	Cluster 1	Cluster 1	Cluster 0	Cluster 1	Cluster 0	Cluster 1	Cluster 0	Cluster 1	Cluster 0
Ecc20210206	medical ICU	2021-02-06	2021-01-22	15	Broncho-alveolar liquid	Enterobacter hormaechei	susceptible	susceptible	ST66	blaACT-Caen-17_blaCTX-M-15_blaOXA-1_blaTEM-1B	4		2			0.25					Cluster 1	Cluster 1	Cluster 11	Cluster 1	Cluster 1	Cluster 1	Cluster 0	Cluster 1	Cluster 0	Cluster 1	Cluster 0	Cluster 1	Cluster 0
Ecc20210804	medical ICU	2021-07-13	2021-05-22	52	Stools	Enterobacter hormaechei	susceptible	susceptible	ST66	blaACT-Caen-17_blaCTX-M-15_blaOXA-1_blaTEM-1B	8		2			0.25					Cluster 1	Cluster 1	Cluster 11	Cluster 1	Cluster 1	Cluster 1	Cluster 0	Cluster 1	Cluster 0	Cluster 1	Cluster 0	Cluster 1	Cluster 0
Ecc20211003	surgical ICU	2021-10-11	2021-09-30	11	Stools	Enterobacter hormaechei	susceptible	susceptible	ST66	blaACT-Caen-17_blaCTX-M-15_blaOXA-1_blaTEM-1B	4		2			0.5					Cluster 1	Cluster 1	Cluster 11	Cluster 1	Cluster 1	Cluster 1	Cluster 0	Cluster 1	Cluster 0	Cluster 1	Cluster 0	Cluster 1	Cluster 0
Ecc20191202	surgical ICU	2019-12-02	2019-11-20	12	Stools	Enterobacter hormaechei	susceptible	susceptible	ST66	blaACT-Caen-17_blaCTX-M-15_blaOXA-1_blaTEM-1B	8		4			0.5					Cluster 1	Cluster 1	Cluster 11	Cluster 1	Cluster 1	Cluster 1	Cluster 0	Cluster 1	Cluster 0	Cluster 1	Cluster 0	Cluster 1	Cluster 0
Ecc20210515	medical ICU	2021-05-18	2021-05-07	11	Stools	Enterobacter hormaechei	susceptible	susceptible	ST66	blaACT-Caen-17_blaCTX-M-15_blaOXA-1_blaTEM-1B	4		2			0.5					Cluster 1	Cluster 1	Cluster 11	Cluster 1	Cluster 1	Cluster 1	Cluster 0	Cluster 1	Cluster 0	Cluster 1	Cluster 0	Cluster 1	Cluster 0
Ecc20190805	surgical ICU	2019-08-17	2019-08-10	7	Broncho-alveolar liquid	Enterobacter hormaechei	susceptible	susceptible	ST66	blaACT-Caen-17_blaCTX-M-15_blaOXA-1_blaTEM-1B	8		2			0.5					Cluster 1	Cluster 1	Cluster 11	Cluster 1	Cluster 1	Cluster 1	Cluster 0	Cluster 1	Cluster 0	Cluster 1	Cluster 0	Cluster 1	Cluster 0
Ecc20191003	surgical ICU	2019-09-30	2019-09-10	20	Stools	Enterobacter hormaechei	resistant	resistant	ST66	blaACT-Caen-17_blaCTX-M-15_blaOXA-1_blaTEM-1B	16	16	8	16	8	2	4	1	32	4	Cluster 3	Cluster 1	Cluster 11	Cluster 1	Cluster 1	Cluster 1	Cluster 0	Cluster 1	Cluster 0	Cluster 1	Cluster 0	Cluster 1	Cluster 0
Ecc20191007	surgical ICU	2019-10-07	2019-09-25	12	Stools	Enterobacter hormaechei	susceptible	susceptible	ST66	blaACT-Caen-17_blaCTX-M-15_blaOXA-1_blaTEM-1B	16		2			0.5					Cluster 1	Cluster 1	Cluster 11	Cluster 1	Cluster 1	Cluster 1	Cluster 1	Cluster 1	Cluster 0	Cluster 1	Cluster 0	Cluster 1	Cluster 0
Ecc20191103	surgical ICU	2019-11-08	2019-10-17	22	Stools	Enterobacter hormaechei	susceptible	susceptible	ST66	blaACT-Caen-17_blaCTX-M-15_blaOXA-1_blaTEM-1B	8		4			0.5					Cluster 1	Cluster 1	Cluster 11	Cluster 1	Cluster 1	Cluster 1	Cluster 0	Cluster 1	Cluster 0	Cluster 1	Cluster 0	Cluster 1	Cluster 0
Ecc20191004	surgical ICU	2019-09-29	2019-09-22	7	Stools	Enterobacter hormaechei	susceptible	susceptible	ST66	blaACT-Caen-17_blaCTX-M-15_blaOXA-1_blaTEM-1B	8		4			0.5					Cluster 1	Cluster 1	Cluster 11	Cluster 1	Cluster 1	Cluster 1	Cluster 0	Cluster 1	Cluster 0	Cluster 1	Cluster 0	Cluster 1	Cluster 0
Ecc20190613	surgical ICU	2019-04-15	2019-03-07	39	Stools	Enterobacter hormaechei	susceptible	susceptible	ST66	blaACT-Caen-17_blaCTX-M-15_blaOXA-1_blaTEM-1B	8		4			0.5					Cluster 1	Cluster 1	Cluster 11	Cluster 1	Cluster 1	Cluster 1	Cluster 0	Cluster 1	Cluster 0	Cluster 1	Cluster 0	Cluster 1	Cluster 0
Ecc20210506	surgical ICU	2019-05-24	2019-05-24	0	Stools	Enterobacter hormaechei	susceptible	susceptible	ST66	blaACT-Caen-17_blaCTX-M-15_blaOXA-1_blaTEM-1B	32		8			0.5					Cluster 1	Cluster 1	Cluster 11	Cluster 1	Cluster 1	Cluster 1	Cluster 0	Cluster 1	Cluster 0	Cluster 1	Cluster 0	Cluster 1	Cluster 0
Ecc20210405	medical ICU	2021-04-13	2021-04-02	11	Bronchial aspiration	Enterobacter hormaechei	susceptible	susceptible	ST66	blaACT-Caen-17_blaCTX-M-15_blaOXA-1_blaTEM-1B	8		2			0.25					Cluster 1	Cluster 1	Cluster 11	Cluster 1	Cluster 1	Cluster 1	Cluster 0	Cluster 1	Cluster 0	Cluster 1	Cluster 0	Cluster 1	Cluster 0
Ecc20210802	medical ICU	2021-07-05	2021-06-08	27	Stools	Enterobacter hormaechei	resistant	resistant	ST66	blaACT-Caen-17_blaCTX-M-15_blaOXA-1_blaTEM-1B	16	16	8	16	4	2	4	1	16	2	Cluster 15	Cluster 1	Cluster 11	Cluster 1	Cluster 1	Cluster 1	Cluster 0	Cluster 1	Cluster 0	Cluster 1	Cluster 0	Cluster 1	Cluster 0
Ecc20190808	surgical ICU	2019-08-25	2019-08-02	23	Broncho-alveolar liquid	Enterobacter hormaechei	resistant	resistant	ST66	blaACT-Caen-17_blaCTX-M-15_blaOXA-1_blaTEM-1B	32	16	8	16	8	2	2	1	32	4	Cluster 1	Cluster 1	Cluster 13	Cluster 1	Cluster 1	Cluster 1	Cluster 0	Cluster 1	Cluster 0	Cluster 1	Cluster 0	Cluster 1	Cluster 0
Ecc20200603	surgical ICU	2020-05-27	2020-05-13	14	Stools	Enterobacter hormaechei	susceptible	susceptible	ST66	blaACT-Caen-17_blaCTX-M-15_blaOXA-1_blaTEM-1B	8		2			0.5					Cluster 1	Cluster 1	Cluster 11	Cluster 1	Cluster 1	Cluster 1	Cluster 0	Cluster 1	Cluster 0	Cluster 1	Cluster 0	Cluster 1	Cluster 0
Ecc20190901	surgical ICU	2019-08-31	2019-08-25	6	Bronchial aspiration	Enterobacter hormaechei	susceptible	susceptible	ST66	blaACT-Caen-17_blaCTX-M-15_blaOXA-1_blaTEM-1B	16		4			0.5					Cluster 1	Cluster 1	Cluster 11	Cluster 1	Cluster 1	Cluster 1	Cluster 1	Cluster 1	Cluster 0	Cluster 1	Cluster 0	Cluster 1	Cluster 0
Ecc20190709	surgical ICU	2019-07-18	2019-07-16	2	Stools	Enterobacter hormaechei	susceptible	susceptible	ST66	blaACT-Caen-17_blaCTX-M-15_blaOXA-1_blaTEM-1B	4		2			0.5					Cluster 1	Cluster 1	Cluster 11	Cluster 1	Cluster 1	Cluster 1	Cluster 0	Cluster 1	Cluster 0	Cluster 1	Cluster 0	Cluster 1	Cluster 0
Ecc20190804	surgical ICU	2019-08-12	2019-07-28	15	Stools	Enterobacter hormaechei	susceptible	susceptible	ST66	blaACT-Caen-17_blaCTX-M-15_blaOXA-1_blaTEM-1B	8		2			0.5					Cluster 1	Cluster 1	Cluster 11	Cluster 1	Cluster 1	Cluster 1	Cluster 0	Cluster 1	Cluster 0	Cluster 1	Cluster 0	Cluster 1	Cluster 0
Ecc20201104	medical ICU	2020-11-03	2020-10-29	5	Stools	Enterobacter hormaechei	susceptible	susceptible	ST66	blaACT-Caen-17_blaCTX-M-15_blaOXA-1_blaTEM-1B	16		8			0.5					Cluster 1	Cluster 1	Cluster 11	Cluster 1	Cluster 1	Cluster 1	Cluster 0	Cluster 1	Cluster 0	Cluster 1	Cluster 0	Cluster 1	Cluster 0
Ecc20200605	medical ICU	2020-06-23	2020-06-18	5	Stools	Enterobacter hormaechei	susceptible	susceptible	ST66	blaACT-Caen-17_blaCTX-M-15_blaOXA-1_blaTEM-1B	4		2			0.5					Cluster 1	Cluster 1	Cluster 11	Cluster 1	Cluster 1	Cluster 1	Cluster 0	Cluster 1	Cluster 0	Cluster 1	Cluster 0	Cluster 1	Cluster 0
Ecc20211108	medical ICU	2021-11-15	2021-11-01	14	Stools	Enterobacter hormaechei	susceptible	susceptible	ST66	blaACT-Caen-17_blaCTX-M-15_blaOXA-1_blaTEM-1B	16		2			0.5					Cluster 1	Cluster 1	Cluster 11	Cluster 1	Cluster 1	Cluster 1	Cluster 0	Cluster 1	Cluster 0	Cluster 1	Cluster 0	Cluster 1	Cluster 0
Ecc20210807	neonatalogy	2021-07-27	2021-07-17	10	Stools	Enterobacter hormaechei	susceptible	susceptible	ST66	blaACT-Caen-17_blaCTX-M-15_blaOXA-1_blaTEM-1B	16		4			0.5					Cluster 1	Cluster 1	Cluster 11	Cluster 1	Cluster 1	Cluster 1	Cluster 0	Cluster 1	Cluster 0	Cluster 1	Cluster 0	Cluster 1	Cluster 0
Ecc20190605	medical ICU	2019-02-04	2019-01-10	25	Stools	Enterobacter hormaechei	susceptible	susceptible	ST66	blaACT-Caen-17_blaCTX-M-15_blaOXA-1_blaTEM-1B	8		2			0.5					Cluster 1	Cluster 1	Cluster 11	Cluster 1	Cluster 1	Cluster 1	Cluster 0	Cluster 1	Cluster 0	Cluster 1	Cluster 0	Cluster 1	Cluster 0
Ecc20190803	surgical ICU	2019-08-12	2019-07-24	19	Stools	Enterobacter hormaechei	susceptible	susceptible	ST66	blaACT-Caen-17_blaCTX-M-15_blaOXA-1_blaTEM-1B	4		2			0.5					Cluster 1	Cluster 1	Cluster 11	Cluster 1	Cluster 1	Cluster 1	Cluster 0	Cluster 1	Cluster 0	Cluster 1	Cluster 0	Cluster 1	Cluster 0
Ecc20200504	surgical ICU	2020-04-20	2020-03-20	31	Stools	Enterobacter hormaechei	susceptible	susceptible	ST66	blaACT-Caen-17_blaCTX-M-15_blaOXA-1_blaTEM-1B	8		4			0.5					Cluster 1	Cluster 1	Cluster 11	Cluster 1	Cluster 1	Cluster 1	Cluster 0	Cluster 1	Cluster 0	Cluster 1	Cluster 0	Cluster 1	Cluster 0
Ecc20190606	surgical ICU	2019-02-20	2018-12-23	59	Stools	Enterobacter hormaechei	susceptible	susceptible	ST66	blaACT-Caen-17_blaCTX-M-15_blaOXA-1_blaTEM-1B	8		2			0.5					Cluster 1	Cluster 1	Cluster 11	Cluster 1	Cluster 1	Cluster 1	Cluster 0	Cluster 1	Cluster 0	Cluster 1	Cluster 0	Cluster 1	Cluster 0
Ecc20210514	medical ICU	2021-05-17	2021-04-28	19	Stools	Enterobacter hormaechei	susceptible	susceptible	ST66	blaACT-Caen-17_blaCTX-M-15_blaOXA-1_blaTEM-1B	8		2			0.25					Cluster 1	Cluster 1	Cluster 11	Cluster 1	Cluster 1	Cluster 1	Cluster 0	Cluster 1	Cluster 0	Cluster 1	Cluster 0	Cluster 1	Cluster 0
Ecc20200604	surgical ICU	2020-06-16	2020-06-16	0	Stools	Enterobacter hormaechei	susceptible	susceptible	ST66	blaACT-Caen-17_blaCTX-M-15_blaOXA-1_blaTEM-1B	8		2			0.25					Cluster 1	Cluster 1	Cluster 11	Cluster 1	Cluster 1	Cluster 1	Cluster 0	Cluster 1	Cluster 0	Cluster 1	Cluster 0	Cluster 1	Cluster 0
Ecc20220102	medical ICU	2021-12-26	2021-12-21	5	Stools	Enterobacter hormaechei	susceptible	susceptible	ST66	blaACT-Caen-17_blaCTX-M-15_blaOXA-1_blaTEM-1B	8		8			2					Cluster 1	Cluster 1	Cluster 11	Cluster 1	Cluster 1	Cluster 1	Cluster 0	Cluster 1	Cluster 0	Cluster 1	Cluster 0	Cluster 1	Cluster 0
Ecc20190609	surgical ICU	2019-04-01	2019-03-20	12	Stools	Enterobacter hormaechei	resistant	resistant	ST66	blaACT-Caen-17_blaCTX-M-15_blaOXA-1_blaTEM-1B	32	16	8	16	8	2	4	1	32	4	Cluster 3	Cluster 1	Cluster 11	Cluster 1	Cluster 1	Cluster 1	Cluster 0	Cluster 1	Cluster 0	Cluster 1	Cluster 0	Cluster 1	Cluster 0
Ecc20210401	surgical ICU	2021-03-29	2021-03-06	23	Stools	Enterobacter hormaechei	resistant	resistant	ST66	blaACT-Caen-17_blaCTX-M-15_blaOXA-1_blaTEM-1B	16	16	8	16	8	1	2	1	16	2	Cluster 14	Cluster 1	Cluster 11	Cluster 1	Cluster 1	Cluster 1	Cluster 1	Cluster 1	Cluster 0	Cluster 1	Cluster 0	Cluster 1	Cluster 0
Ecc20190503	surgical ICU	2019-03-04	2019-02-13	19	Stools	Enterobacter hormaechei	susceptible	susceptible	ST66	blaACT-Caen-17_blaCTX-M-15_blaOXA-1_blaTEM-1B	8		4			1					Cluster 1	Cluster 1	Cluster 11	Cluster 1	Cluster 1	Cluster 1	Cluster 0	Cluster 1	Cluster 0	Cluster 1	Cluster 0	Cluster 1	Cluster 0
Ecc20191201	medical ICU	2019-11-20	2019-11-09	11	Stools	Enterobacter hormaechei	susceptible	susceptible	ST66	blaACT-Caen-17_blaCTX-M-15_blaOXA-1_blaTEM-1B	8		4			0.5					Cluster 1	Cluster 1	Cluster 11	Cluster 1	Cluster 1	Cluster 1	Cluster 1	Cluster 1	Cluster 0	Cluster 1	Cluster 0	Cluster 1	Cluster 0
Ecc20210102	medical ICU	2021-01-04	2020-12-22	13	Stools	Enterobacter hormaechei	susceptible	susceptible	ST66	blaACT-Caen-17_blaCTX-M-15_blaOXA-1_blaTEM-1B	8		4			0.5					Cluster 1	Cluster 1	Cluster 11	Cluster 1	Cluster 1	Cluster 1	Cluster 0	Cluster 1	Cluster 0	Cluster 1	Cluster 0	Cluster 1	Cluster 0
Ecc20200602	surgical ICU	2020-05-15	2020-05-12	3	Stools	Enterobacter hormaechei	susceptible	susceptible	ST66	blaACT-Caen-17_blaCTX-M-15_blaOXA-1_blaTEM-1B	8		2			0.5					Cluster 1	Cluster 1	Cluster 11	Cluster 1	Cluster 1	Cluster 1	Cluster 0	Cluster 1	Cluster 0	Cluster 1	Cluster 0	Cluster 1	Cluster 0
Ecc20190904	surgical ICU	2019-09-11	2019-09-03	8	Broncho-alveolar liquid	Enterobacter hormaechei	resistant	resistant	ST66	blaACT-Caen-17_blaCTX-M-15_blaOXA-1_blaTEM-1B	16	16	8	8	4	2	2	1	32	4	Cluster 1	Cluster 1	Cluster 13	Cluster 1	Cluster 1	Cluster 1	Cluster 0	Cluster 1	Cluster 0	Cluster 1	Cluster 0	Cluster 1	Cluster 0
Ecc20210407	medical ICU	2021-04-12	2021-03-15	28	Stools	Enterobacter hormaechei	susceptible	susceptible	ST66	blaACT-Caen-17_blaCTX-M-15_blaOXA-1_blaTEM-1B	4		4			0.5					Cluster 1	Cluster 1	Cluster 11	Cluster 1	Cluster 1	Cluster 1	Cluster 0	Cluster 1	Cluster 0	Cluster 1	Cluster 0	Cluster 1	Cluster 0
Ecc20191006	surgical ICU	2019-10-06	2019-09-13	23	Pus	Enterobacter hormaechei	susceptible	susceptible	ST66	blaACT-Caen-17_blaCTX-M-15_blaOXA-1_blaTEM-1B	8		4			0.5					Cluster 1	Cluster 1	Cluster 11	Cluster 1	Cluster 1	Cluster 1	Cluster 1	Cluster 1	Cluster 0	Cluster 1	Cluster 0	Cluster 1	Cluster 0
Ecc20200901	medical ICU	2020-09-03	2020-08-24	10	Stools	Enterobacter hormaechei	susceptible	susceptible	ST66	blaACT-Caen-17_blaCTX-M-15_blaOXA-1_blaTEM-1B	8		2			0.5					Cluster 1	Cluster 1	Cluster 11	Cluster 1	Cluster 1	Cluster 1	Cluster 0	Cluster 1	Cluster 0	Cluster 1	Cluster 0	Cluster 1	Cluster 0
Ecc20210510	surgical ICU	2020-04-13	2020-03-26	18	Stools	Enterobacter hormaechei	resistant	susceptible	ST66	blaACT-Caen-17_blaCTX-M-15_blaOXA-1_blaTEM-1B	16		4			1			8		Cluster 1	Cluster 1	Cluster 11	Cluster 1	Cluster 1	Cluster 1	Cluster 0	Cluster 1	Cluster 0	Cluster 1	Cluster 0	Cluster 1	Cluster 0
Ecc20190903	surgical ICU	2019-09-12	2019-09-09	3	Broncho-alveolar liquid	Enterobacter hormaechei	resistant	resistant	ST66	blaACT-Caen-17_blaCTX-M-15_blaOXA-1_blaTEM-1B	16	16	8	16	8	2	2	1	32	4	Cluster 1	Cluster 1	Cluster 13	Cluster 1	Cluster 1	Cluster 1	Cluster 0	Cluster 1	Cluster 0	Cluster 1	Cluster 0	Cluster 1	Cluster 0
Ecc20210503	medical ICU	2021-05-02	2021-04-12	20	Catheter	Enterobacter hormaechei	susceptible	susceptible	ST66	blaACT-Caen-17_blaCTX-M-15_blaOXA-1_blaTEM-1B	8		2			0.25					Cluster 1	Cluster 1	Cluster 11	Cluster 1	Cluster 1	Cluster 1	Cluster 0	Cluster 1	Cluster 0	Cluster 1	Cluster 0	Cluster 1	Cluster 0
Ecc20211003bis	surgical ICU	2021-10-15	2021-10-14	1	Stools	Enterobacter hormaechei	susceptible	susceptible	ST66	blaACT-Caen-17_blaCTX-M-15_blaOXA-1_blaTEM-1B	8		2			0.5					Cluster 1	Cluster 1	Cluster 11	Cluster 1	Cluster 1	Cluster 1	Cluster 0	Cluster 1	Cluster 0	Cluster 1	Cluster 0	Cluster 1	Cluster 0
Ecc20190614	medical ICU	2019-04-21	2019-04-17	4	Urinary	Enterobacter hormaechei	susceptible	susceptible	ST66	blaACT-Caen-17_blaCTX-M-15_blaOXA-1_blaTEM-1B	8		4			0.5					Cluster 12	Cluster 1	Cluster 12	Cluster 1	Cluster 1	Cluster 1	Cluster 0	Cluster 1	Cluster 0	Cluster 1	Cluster 0	Cluster 1	Cluster 0
Ecc20190610	surgical ICU	2019-04-01	2019-03-21	11	Stools	Enterobacter hormaechei	susceptible	susceptible	ST66	blaACT-Caen-17_blaCTX-M-15_blaOXA-1_blaTEM-1B	8		2			0.5					Cluster 1	Cluster 1	Cluster 11	Cluster 1	Cluster 1	Cluster 1	Cluster 0	Cluster 1	Cluster 0	Cluster 1	Cluster 0	Cluster 1	Cluster 0
Ecc20211106	medical ICU	2021-11-10	2021-10-29	12	Blood culture	Enterobacter hormaechei	susceptible	susceptible	ST66	blaACT-Caen-17_blaCTX-M-15_blaOXA-1_blaTEM-1B	16		2			0.5					Cluster 1	Cluster 1	Cluster 11	Cluster 1	Cluster 1	Cluster 1	Cluster 0	Cluster 1	Cluster 0	Cluster 1	Cluster 0	Cluster 1	Cluster 0
Ecc20211105	medical ICU	2021-11-01	2021-10-19	13	Stools	Enterobacter hormaechei	susceptible	susceptible	ST66	blaACT-Caen-17_blaCTX-M-15_blaOXA-1_blaTEM-1B	16		2			0.5					Cluster 1	Cluster 1	Cluster 11	Cluster 1	Cluster 1	Cluster 1	Cluster 0	Cluster 1	Cluster 0	Cluster 1	Cluster 0	Cluster 1	Cluster 0
Ecc20210502	medical ICU	2021-04-26	2021-04-01	25	Stools	Enterobacter hormaechei	susceptible	susceptible	ST66	blaACT-Caen-17_blaCTX-M-15_blaOXA-1_blaTEM-1B	4		2			0.25					Cluster 1	Cluster 1	Cluster 11	Cluster 1	Cluster 1	Cluster 1	Cluster 0	Cluster 1	Cluster 0	Cluster 1	Cluster 0	Cluster 1	Cluster 0
Ecc20210907	surgical ICU	2021-09-27	2021-09-12	15	Stools	Enterobacter hormaechei	susceptible	susceptible	ST66	blaACT-Caen-17_blaCTX-M-15_blaOXA-1_blaTEM-1B	32		2			0.5					Cluster 1	Cluster 1	Cluster 11	Cluster 1	Cluster 1	Cluster 1	Cluster 0	Cluster 1	Cluster 0	Cluster 1	Cluster 0	Cluster 1	Cluster 0
Ecc20211001	surgical ICU	2021-10-04	2021-09-30	4	Stools	Enterobacter hormaechei	susceptible	susceptible	ST66	blaACT-Caen-17_blaCTX-M-15_blaOXA-1_blaTEM-1B	4		4			0.5					Cluster 1	Cluster 1	Cluster 11	Cluster 1	Cluster 1	Cluster 1	Cluster 0	Cluster 1	Cluster 0	Cluster 1	Cluster 0	Cluster 1	Cluster 0
Ecc20210810	surgical ICU	2021-08-24	2021-08-18	6	Stools	Enterobacter hormaechei	susceptible	susceptible	ST66	blaACT-Caen-17_blaCTX-M-15_blaOXA-1_blaTEM-1B	4		2			0.5					Cluster 1	Cluster 1	Cluster 11	Cluster 1	Cluster 1	Cluster 1	Cluster 0	Cluster 1	Cluster 0	Cluster 1	Cluster 0	Cluster 1	Cluster 0
Ecc20210406	medical ICU	2021-04-15	2021-04-03	12	Bronchial aspiration	Enterobacter hormaechei	susceptible	susceptible	ST66	blaACT-Caen-17_blaCTX-M-15_blaOXA-1_blaTEM-1B	4		2			0.25					Cluster 1	Cluster 1	Cluster 11	Cluster 1	Cluster 1	Cluster 1	Cluster 0	Cluster 1	Cluster 0	Cluster 1	Cluster 0	Cluster 1	Cluster 0
Ecc20200204	medical ICU	2020-02-19	2020-02-11	8	Urinary	Enterobacter hormaechei	susceptible	susceptible	ST66	blaACT-Caen-17_blaCTX-M-15_blaOXA-1_blaTEM-1B	8		2			0.5					Cluster 1	Cluster 1	Cluster 11	Cluster 1	Cluster 1	Cluster 1	Cluster 0	Cluster 1	Cluster 0	Cluster 1	Cluster 0	Cluster 1	Cluster 0
Ecc20210204	medical ICU	2021-02-01	2021-01-13	19	Stools	Enterobacter hormaechei	susceptible	susceptible	ST66	blaACT-Caen-17_blaCTX-M-15_blaTEM-1B	4		2			0.5					Cluster 1	Cluster 1	Cluster 11	Cluster 1	Cluster 1	Cluster 1	Cluster 0	Cluster 1	Cluster 0	Cluster 1	Cluster 0	Cluster 1	Cluster 0
Ecc20210408	surgical ICU	2021-04-14	2021-03-27	18	Stools	Enterobacter ludwigii	susceptible	susceptible	ST1145	blaACT-Caen-182_blaCTX-M-15_blaOXA-1_blaTEM-1B	8		2			0.25					Cluster 4	Cluster 2	Cluster 0	Cluster 2	Cluster 2	Cluster 2	Cluster 5	Cluster 0	Cluster 9	Cluster 2	Cluster 1	Cluster 2	Cluster 0
Ecc20190701	medical ICU	2019-06-22	2019-06-07	15	Blood culture	Enterobacter hormaechei	resistant	resistant	ST114	blaACT-Caen-19_blaCTX-M-15_blaOXA-1	32	64	>8	128	64	1	2	0.5	32	2	Cluster 5	Cluster 1	Cluster 14	Cluster 1	Cluster 1	Cluster 3	Cluster 2	Cluster 1	Cluster 1	Cluster 1	Cluster 0	Cluster 1	Cluster 0
Ecc20210805	surgical ICU	2021-07-14	2021-07-14	0	Urinary	Enterobacter hormaechei	susceptible	susceptible	ST114	blaACT-Caen-19_blaCTX-M-15_blaOXA-1_blaTEM-1B	8		8			0.25					Cluster 1	Cluster 1	Cluster 14	Cluster 1	Cluster 1	Cluster 4	Cluster 2	Cluster 1	Cluster 1	Cluster 1	Cluster 0	Cluster 1	Cluster 0
Ecc20190603	surgical ICU	2019-01-21	2019-01-06	15	Stools	Enterobacter hormaechei	susceptible	susceptible	ST114	blaACT-Caen-19_blaCTX-M-15_blaOXA-1_blaTEM-1B	16		8			0.5					Cluster 1	Cluster 1	Cluster 14	Cluster 1	Cluster 1	Cluster 3	Cluster 2	Cluster 1	Cluster 1	Cluster 1	Cluster 0	Cluster 1	Cluster 0
Ecc20190502	surgical ICU	2019-03-24	2019-03-03	21	Bronchial aspiration	Enterobacter hormaechei	resistant	resistant	ST114	blaACT-Caen-19_blaCTX-M-15_blaOXA-1_blaTEM-1B	32	32	>8	256	128	1	2	0.5	>256	64	Cluster 5	Cluster 1	Cluster 14	Cluster 1	Cluster 1	Cluster 3	Cluster 2	Cluster 1	Cluster 1	Cluster 1	Cluster 0	Cluster 1	Cluster 0
Ecc20190702	medical ICU	2019-06-28	2019-06-26	2	Stools	Enterobacter hormaechei	resistant	resistant	ST114	blaACT-Caen-19_blaCTX-M-15_blaOXA-1_blaTEM-1B	16	32	8	256	64	2	4	1	>256	128	Cluster 15	Cluster 1	Cluster 14	Cluster 1	Cluster 1	Cluster 4	Cluster 2	Cluster 1	Cluster 1	Cluster 1	Cluster 0	Cluster 1	Cluster 0
Ecc20210511	medical ICU	2020-06-23	2020-06-22	1	Blood culture	Enterobacter hormaechei	susceptible	susceptible	ST114	blaACT-Caen-19_blaCTX-M-15_blaOXA-1_blaTEM-1B	32		8			0.5					Cluster 1	Cluster 1	Cluster 14	Cluster 1	Cluster 1	Cluster 4	Cluster 2	Cluster 1	Cluster 1	Cluster 1	Cluster 0	Cluster 1	Cluster 0
Ecc20190601	medical ICU	2019-01-11	2018-12-24	18	Stools	Enterobacter hormaechei	susceptible	susceptible	ST114	blaACT-Caen-19_blaCTX-M-15_blaOXA-1_blaTEM-1B	8		8			0.5					Cluster 1	Cluster 1	Cluster 14	Cluster 1	Cluster 1	Cluster 4	Cluster 2	Cluster 1	Cluster 1	Cluster 1	Cluster 0	Cluster 1	Cluster 0
Ecc20190706	medical ICU	2019-07-08	2019-05-11	58	Stools	Enterobacter hormaechei	resistant	resistant	ST114	blaACT-Caen-19_blaCTX-M-15_blaOXA-1_blaTEM-1B	32	32	8	256	128	1	2	0.5	>256	64	Cluster 5	Cluster 1	Cluster 14	Cluster 1	Cluster 1	Cluster 4	Cluster 2	Cluster 1	Cluster 1	Cluster 1	Cluster 0	Cluster 1	Cluster 0
Ecc20190617	surgical ICU	2019-05-13	2019-03-15	59	Stools	Enterobacter hormaechei	susceptible	susceptible	ST114	blaACT-Caen-19_blaCTX-M-15_blaOXA-1_blaTEM-1B	8		8			0.5					Cluster 1	Cluster 1	Cluster 14	Cluster 1	Cluster 1	Cluster 4	Cluster 2	Cluster 1	Cluster 1	Cluster 1	Cluster 0	Cluster 1	Cluster 0
Ecc20200301	medical ICU	2020-02-21	2020-02-20	1	Stools	Enterobacter hormaechei	susceptible	susceptible	ST102	blaACT-Caen-21_blaOXA-1_blaSHV-12_blaTEM-1B	8		1			0.25					Cluster 6	Cluster 5	Cluster 2	Cluster 3	Cluster 3	Cluster 5	Cluster 7	Cluster 1	Cluster 2	Cluster 2	Cluster 0	Cluster 1	Cluster 1
Ecc20200502	surgical ICU	2020-05-04	2020-04-24	10	Stools	Enterobacter hormaechei	resistant	resistant	ST568	blaACT-Caen-22_blaCTX-M-15_blaOXA-1	16	16	4	8	2	2	2	0.5	32	4	Cluster 16_Cluster 18	Cluster 6	Cluster 3	Cluster 3	Cluster 3	Cluster 6	Cluster 7	Cluster 1	Cluster 1	Cluster 2	Cluster 0	Cluster 1	Cluster 0
Ecc20200103	surgical ICU	2019-12-30	2019-12-24	6	Stools	Enterobacter hormaechei	susceptible	susceptible	ST568	blaACT-Caen-22_blaCTX-M-15_blaOXA-1	8		1			0.5					Cluster 6	Cluster 5	Cluster 3	Cluster 3	Cluster 3	Cluster 6	Cluster 7	Cluster 1	Cluster 1	Cluster 2	Cluster 0	Cluster 1	Cluster 0
Ecc20210513	surgical ICU	2020-12-21	2020-12-10	11	Blood culture	Enterobacter hormaechei	susceptible	susceptible	ST78	blaACT-Caen-23_blaSHV-12	16		8			0.5					Cluster 7	Cluster 5	Cluster 4	Cluster 3	Cluster 4	Cluster 6	Cluster 7	Cluster 1	Cluster 3	Cluster 2	Cluster 0	Cluster 1	Cluster 0
Ecc20191101	medical ICU	2019-10-28	2019-09-04	54	Stools	Enterobacter hormaechei	susceptible	susceptible	ST78	blaACT-Caen-23_blaSHV-12_blaTEM-1B	8		0.25			0.5					Cluster 8	Cluster 6	Cluster 5	Cluster 3	Cluster 4	Cluster 6	Cluster 7	Cluster 1	Cluster 3	Cluster 2	Cluster 0	Cluster 1	Cluster 0
Ecc20200203	medical ICU	2020-02-09	2020-02-04	5	Blood culture	Enterobacter hormaechei	susceptible	susceptible	ST78	blaACT-Caen-23_blaSHV-12_blaTEM-1B	4		0.25			0.5					Cluster 8	Cluster 5	Cluster 5	Cluster 3	Cluster 4	Cluster 6	Cluster 7	Cluster 1	Cluster 3	Cluster 2	Cluster 0	Cluster 1	Cluster 0
Ecc20190612	surgical ICU	2019-04-14	2019-03-27	18	Bronchial aspiration	Enterobacter hormaechei	susceptible	susceptible	ST78	blaACT-Caen-23_blaSHV-12_blaTEM-1B	8		0.25			0.5					Cluster 8	Cluster 5	Cluster 5	Cluster 3	Cluster 4	Cluster 6	Cluster 7	Cluster 1	Cluster 3	Cluster 2	Cluster 0	Cluster 1	Cluster 0
Ecc20200803	surgical ICU	2020-08-20	2020-07-28	23	Pus	Enterobacter hormaechei	resistant	resistant	ST78	blaACT-Caen-23_blaSHV-12_blaTEM-1B	16	16	1	1	<0,25	4	4	0.5	32	2	Cluster 8	Cluster 6	Cluster 6	Cluster 3	Cluster 4	Cluster 6	Cluster 7	Cluster 1	Cluster 3	Cluster 2	Cluster 0	Cluster 1	Cluster 0
Ecc20190608	surgical ICU	2019-03-18	2019-03-01	17	Stools	Enterobacter hormaechei	susceptible	susceptible	ST78	blaACT-Caen-23_blaSHV-12_blaTEM-1B	8		0.25			0.5					Cluster 8	Cluster 6	Cluster 5	Cluster 3	Cluster 4	Cluster 6	Cluster 7	Cluster 1	Cluster 3	Cluster 2	Cluster 0	Cluster 1	Cluster 0
Ecc20200102	medical ICU	2019-12-30	2019-12-16	14	Stools	Enterobacter hormaechei	susceptible	susceptible	ST78	blaACT-Caen-23_blaSHV-12_blaTEM-1B	8		0.25			0.5					Cluster 8	Cluster 5	Cluster 5	Cluster 3	Cluster 4	Cluster 6	Cluster 7	Cluster 1	Cluster 3	Cluster 2	Cluster 0	Cluster 1	Cluster 0
Ecc20200202	medical ICU	2020-01-30	2020-01-04	26	Bronchial aspiration	Enterobacter hormaechei	susceptible	susceptible	ST78	blaACT-Caen-23_blaSHV-12_blaTEM-1B	4		0.25			0.25					Cluster 8	Cluster 5	Cluster 5	Cluster 3	Cluster 4	Cluster 6	Cluster 7	Cluster 1	Cluster 3	Cluster 2	Cluster 0	Cluster 1	Cluster 0
Ecc20200101	medical ICU	2020-01-06	2019-11-25	42	Stools	Enterobacter hormaechei	susceptible	susceptible	ST78	blaACT-Caen-23_blaSHV-12_blaTEM-1B	4		0.25			0.5					Cluster 8	Cluster 5	Cluster 5	Cluster 3	Cluster 4	Cluster 6	Cluster 7	Cluster 1	Cluster 3	Cluster 2	Cluster 0	Cluster 1	Cluster 0
Ecc20200505	medical ICU	2020-03-23	2020-03-14	9	Stools	Enterobacter hormaechei	susceptible	susceptible	ST78	blaACT-Caen-23_blaSHV-12_blaTEM-1B	8		1			0.5					Cluster 8	Cluster 6	Cluster 5	Cluster 3	Cluster 4	Cluster 6	Cluster 7	Cluster 1	Cluster 3	Cluster 2	Cluster 0	Cluster 1	Cluster 0
Ecc20191203	medical ICU	2019-12-02	2019-11-15	17	Stools	Enterobacter hormaechei	susceptible	susceptible	ST78	blaACT-Caen-23_blaSHV-12_blaTEM-1B	16		0.25			0.5					Cluster 8	Cluster 5	Cluster 5	Cluster 3	Cluster 4	Cluster 6	Cluster 7	Cluster 1	Cluster 3	Cluster 2	Cluster 0	Cluster 1	Cluster 0
Ecc20190705	medical ICU	2019-07-08	2019-07-08	0	Stools	Enterobacter hormaechei	susceptible	susceptible	ST133	blaACT-Caen-26_blaCTX-M-15	8		0.25			0.25					Cluster 1	Cluster 1	Cluster 15	Cluster 4	Cluster 5	Cluster 7	Cluster 3	Cluster 1	Cluster 4	Cluster 3	Cluster 0	Cluster 1	Cluster 0
Ecc20220103	surgical ICU	2021-12-20	2021-12-10	10	Stools	Enterobacter hormaechei	susceptible	susceptible	ST133	blaACT-Caen-26_blaCTX-M-15_blaOXA-1_blaTEM-1B	4		1			0.25					Cluster 1	Cluster 1	Cluster 15	Cluster 4	Cluster 5	Cluster 7	Cluster 3	Cluster 1	Cluster 4	Cluster 3	Cluster 0	Cluster 1	Cluster 0
Ecc20191005	medical ICU	2019-09-15	2019-09-15	0	Stools	Enterobacter kobei	susceptible	susceptible	ST56	blaACT-Caen-276_blaSHV-12_blaTEM-1B	8		0.5			0.5					Cluster 0	Cluster 0	Cluster 16	Cluster 0	Cluster 0	Cluster 0	Cluster 9	Cluster 0	Cluster 11	Cluster 0	Cluster 5	Cluster 0	Cluster 0
Ecc20210902	surgical ICU	2021-09-17	2021-09-16	1	Stools	Enterobacter cloacae complex sp	susceptible	susceptible	ST873	blaACT-Caen-278_blaCTX-M-15_blaOXA-1	8		8			0.25					Cluster 9	Cluster 4	Cluster 17	Cluster 5	Cluster 6	Cluster 8	Cluster 10	Cluster 1	Cluster 5	Cluster 1	Cluster 0	Cluster 1	Cluster 2
Ecc20191008	medical ICU	2019-10-14	2019-10-08	6	Stools	Enterobacter cloacae	susceptible	susceptible	ST873	blaACT-Caen-278_blaCTX-M-15_blaOXA-1	16		8			0.5					Cluster 9	Cluster 4	Cluster 17	Cluster 5	Cluster 6	Cluster 8	Cluster 10	Cluster 1	Cluster 5	Cluster 1	Cluster 0	Cluster 1	Cluster 2
Ecc20201107	surgical ICU	2020-11-16	2020-10-28	19	Stools	Enterobacter cloacae	susceptible	susceptible	ST167	blaACT-Caen-280_blaCTX-M-15_blaOXA-1	32		2			0.25					Cluster 10	Cluster 3	Cluster 1	Cluster 6	Cluster 7	Cluster 15	Cluster 11	Cluster 0	Cluster 12	Cluster 4	Cluster 2	Cluster 2	Cluster 0
Ecc20201003	surgical ICU	2020-10-19	2020-08-18	62	Stools	Enterobacter cloacae	susceptible	susceptible	ST167	blaACT-Caen-280_blaCTX-M-15_blaOXA-1_blaTEM-1B	8		1			0.25					Cluster 10	Cluster 3	Cluster 1	Cluster 6	Cluster 7	Cluster 15	Cluster 11	Cluster 0	Cluster 10	Cluster 4	Cluster 2	Cluster 2	Cluster 0
Ecc20201001	surgical ICU	2020-10-05	2020-08-25	41	Stools	Enterobacter cloacae	susceptible	susceptible	ST167	blaACT-Caen-280_blaCTX-M-15_blaOXA-1_blaTEM-1B	8		2			0.5					Cluster 10	Cluster 3	Cluster 1	Cluster 6	Cluster 7	Cluster 15	Cluster 8	Cluster 0	Cluster 12	Cluster 4	Cluster 2	Cluster 2	Cluster 0
Ecc20210512	surgical ICU	2020-09-21	2020-08-25	27	Stools	Enterobacter cloacae	susceptible	susceptible	ST167	blaACT-Caen-280_blaCTX-M-15_blaOXA-1_blaTEM-1B	16		1			0.5					Cluster 10	Cluster 3	Cluster 18	Cluster 6	Cluster 7	Cluster 14	Cluster 11	Cluster 0	Cluster 12	Cluster 4	Cluster 2	Cluster 2	Cluster 0
Ecc20201101	surgical ICU	2020-10-26	2020-10-18	8	Stools	Enterobacter cloacae	susceptible	susceptible	ST167	blaACT-Caen-280_blaCTX-M-15_blaOXA-1_blaTEM-1B	8		1			0.5					Cluster 10	Cluster 3	Cluster 18	Cluster 6	Cluster 7	Cluster 15	Cluster 11	Cluster 0	Cluster 10	Cluster 4	Cluster 2	Cluster 2	Cluster 0
Ecc20210301	surgical ICU	2021-03-08	2021-02-08	28	Stools	Enterobacter cloacae	susceptible	susceptible	ST167	blaACT-Caen-280_blaCTX-M-15_blaOXA-1_blaTEM-1B	4		2			0.25					Cluster 10	Cluster 3	Cluster 18	Cluster 6	Cluster 7	Cluster 15	Cluster 8	Cluster 0	Cluster 12	Cluster 4	Cluster 2	Cluster 2	Cluster 0
Ecc20201103	surgical ICU	2020-11-02	2020-10-26	7	Stools	Enterobacter cloacae	susceptible	susceptible	ST167	blaACT-Caen-280_blaCTX-M-15_blaOXA-1_blaTEM-1B	4		2			0.25					Cluster 10	Cluster 3	Cluster 18	Cluster 6	Cluster 7	Cluster 15	Cluster 8	Cluster 0	Cluster 12	Cluster 4	Cluster 2	Cluster 2	Cluster 0
Ecc20200904	surgical ICU	2020-09-21	2020-09-11	10	Stools	Enterobacter cloacae	susceptible	susceptible	ST167	blaACT-Caen-280_blaCTX-M-15_blaOXA-1_blaTEM-1B	8		2			0.25					Cluster 10	Cluster 3	Cluster 1	Cluster 6	Cluster 7	Cluster 15	Cluster 11	Cluster 0	Cluster 12	Cluster 4	Cluster 2	Cluster 2	Cluster 0
Ecc20201002	surgical ICU	2020-10-12	2020-09-26	16	Stools	Enterobacter cloacae	susceptible	susceptible	ST167	blaACT-Caen-280_blaCTX-M-15_blaOXA-1_blaTEM-1B	8		2			0.25					Cluster 10	Cluster 3	Cluster 1	Cluster 6	Cluster 7	Cluster 15	Cluster 8	Cluster 0	Cluster 12	Cluster 4	Cluster 2	Cluster 2	Cluster 0
Ecc20201105	medical ICU	2020-11-12	2020-10-14	29	Bronchial aspiration	Enterobacter hormaechei	susceptible	susceptible	ST145	blaACT-Caen-30_blaCTX-M-15_blaOXA-1_blaTEM-1B	8		1			0.5					Cluster 6	Cluster 6	Cluster 7	Cluster 3	Cluster 3	Cluster 9	Cluster 7	Cluster 1	Cluster 2	Cluster 2	Cluster 0	Cluster 1	Cluster 0
Ecc20200801	surgical ICU	2020-07-30	2020-07-22	8	Urinary	Enterobacter hormaechei	susceptible	susceptible	ST145	blaACT-Caen-30_blaCTX-M-15_blaOXA-1_blaTEM-1B	4		1			0.5					Cluster 6	Cluster 6	Cluster 8	Cluster 3	Cluster 3	Cluster 10	Cluster 7	Cluster 1	Cluster 2	Cluster 2	Cluster 0	Cluster 1	Cluster 0
Ecc20200503	medical ICU	2020-03-22	2020-03-12	10	Catheter	Enterobacter hormaechei	susceptible	susceptible	ST145	blaACT-Caen-30_blaCTX-M-15_blaOXA-1_blaTEM-1B	8		2			0.5					Cluster 6	Cluster 6	Cluster 7	Cluster 3	Cluster 3	Cluster 9	Cluster 7	Cluster 1	Cluster 2	Cluster 2	Cluster 0	Cluster 1	Cluster 0
Ecc20191104	surgical ICU	2019-09-15	2019-09-15	0	Urinary	Enterobacter hormaechei	susceptible	susceptible	ST145	blaACT-Caen-30_blaCTX-M-15_blaOXA-1_blaTEM-1B	8		2			0.5					Cluster 6	Cluster 6	Cluster 7	Cluster 3	Cluster 3	Cluster 9	Cluster 7	Cluster 1	Cluster 2	Cluster 2	Cluster 0	Cluster 1	Cluster 0
Ecc20190703	surgical ICU	2019-07-01	2019-06-03	28	Stools	Enterobacter hormaechei	susceptible	susceptible	ST145	blaACT-Caen-30_blaCTX-M-15_blaOXA-1_blaTEM-1B	8		2			0.25					Cluster 6	Cluster 5	Cluster 7	Cluster 3	Cluster 3	Cluster 9	Cluster 7	Cluster 1	Cluster 2	Cluster 2	Cluster 0	Cluster 1	Cluster 0
Ecc20191002	surgical ICU	2019-09-16	2019-09-01	15	Stools	Enterobacter hormaechei	susceptible	susceptible	ST145	blaACT-Caen-30_blaCTX-M-15_blaOXA-1_blaTEM-1B	8		2			0.5					Cluster 6	Cluster 5	Cluster 7	Cluster 3	Cluster 3	Cluster 9	Cluster 7	Cluster 1	Cluster 2	Cluster 2	Cluster 0	Cluster 1	Cluster 0
Ecc20190807	medical ICU	2019-08-13	2019-08-13	0	Blood culture	Enterobacter hormaechei	susceptible	susceptible	ST145	blaACT-Caen-30_blaCTX-M-15_blaOXA-1_blaTEM-1B	4		2			0.5					Cluster 6	Cluster 6	Cluster 7	Cluster 3	Cluster 3	Cluster 9	Cluster 7	Cluster 1	Cluster 2	Cluster 2	Cluster 0	Cluster 1	Cluster 0
Ecc20210505	medical ICU	2021-05-07	2021-04-28	9	Stools	Enterobacter hormaechei	susceptible	susceptible	ST145	blaACT-Caen-30_blaCTX-M-15_blaOXA-1_blaTEM-1B	4		0.25			0.25					Cluster 6	Cluster 5	Cluster 7	Cluster 3	Cluster 3	Cluster 9	Cluster 7	Cluster 1	Cluster 2	Cluster 2	Cluster 0	Cluster 1	Cluster 0
Ecc20191106	surgical ICU	2019-09-22	2019-09-22	0	Stools	Enterobacter hormaechei	susceptible	susceptible	ST145	blaACT-Caen-30_blaCTX-M-15_blaOXA-1_blaTEM-1B	8		2			0.5					Cluster 6	Cluster 5	Cluster 7	Cluster 3	Cluster 3	Cluster 9	Cluster 7	Cluster 1	Cluster 2	Cluster 2	Cluster 0	Cluster 1	Cluster 0
Ecc20190607	medical ICU	2019-02-26	2019-02-26	0	Stools	Enterobacter hormaechei	susceptible	susceptible	ST135	blaACT-Caen-32_blaCTX-M-15_blaOXA-1	4		0.5			0.5					Cluster 6	Cluster 6	Cluster 9	Cluster 3	Cluster 3	Cluster 11	Cluster 7	Cluster 2	Cluster 2	Cluster 5	Cluster 0	Cluster 1	Cluster 0
Ecc20201106	surgical ICU	2020-11-13	2020-11-12	1	Bile	Enterobacter hormaechei	susceptible	susceptible	ST175	blaACT-Caen-33_blaCTX-M-15_blaOXA-1_blaTEM-1B	4		1			0.5					Cluster 1	Cluster 1	Cluster 19	Cluster 4	Cluster 5	Cluster 12	Cluster 3	Cluster 1	Cluster 4	Cluster 3	Cluster 0	Cluster 1	Cluster 0
Ecc20190809	neonatalogy	2019-08-25	2019-08-24	1	Stools	Enterobacter hormaechei	susceptible	susceptible	ST175	blaACT-Caen-33_blaCTX-M-9	8		0.25			0.5					Cluster 1	Cluster 1	Cluster 19	Cluster 4	Cluster 5	Cluster 12	Cluster 3	Cluster 1	Cluster 4	Cluster 3	Cluster 0	Cluster 1	Cluster 0
Ecc20210509	surgical ICU	2019-07-07	2019-05-26	42	Blood culture	Enterobacter hormaechei	susceptible	susceptible	ST175	blaACT-Caen-33_blaSHV-12	8		0.25			0.5					Cluster 1	Cluster 1	Cluster 19	Cluster 4	Cluster 5	Cluster 12	Cluster 3	Cluster 1	Cluster 4	Cluster 3	Cluster 0	Cluster 1	Cluster 0
Ecc20200501	medical ICU	2020-04-06	2020-03-24	13	Stools	Enterobacter hormaechei	susceptible	susceptible	ST175	blaACT-Caen-33_blaSHV-12_blaTEM-1B	4		0.25			0.25					Cluster 1	Cluster 1	Cluster 19	Cluster 4	Cluster 5	Cluster 12	Cluster 3	Cluster 1	Cluster 4	Cluster 3	Cluster 0	Cluster 1	Cluster 0
Ecc20190806	medical ICU	2019-08-12	2019-08-01	11	Stools	Enterobacter hormaechei	susceptible	susceptible	ST175	blaACT-Caen-33_blaSHV-12_blaTEM-1B	4		0.25			0.5					Cluster 1	Cluster 1	Cluster 19	Cluster 4	Cluster 5	Cluster 12	Cluster 3	Cluster 1	Cluster 4	Cluster 3	Cluster 0	Cluster 1	Cluster 0
Ecc20201004	medical ICU	2020-10-19	2020-10-07	12	Stools	Enterobacter hormaechei	susceptible	susceptible	ST175	blaACT-Caen-33_blaSHV-12_blaTEM-1B	4		0.5			0.25					Cluster 1	Cluster 1	Cluster 19	Cluster 4	Cluster 5	Cluster 12	Cluster 3	Cluster 1	Cluster 4	Cluster 3	Cluster 0	Cluster 1	Cluster 0
Ecc20200902	medical ICU	2020-09-17	2020-08-20	28	Pus	Enterobacter hormaechei	susceptible	susceptible	ST175	blaACT-Caen-33_blaSHV-12_blaTEM-1B	4		0.25			0.5					Cluster 1	Cluster 1	Cluster 19	Cluster 4	Cluster 5	Cluster 12	Cluster 3	Cluster 1	Cluster 4	Cluster 3	Cluster 0	Cluster 1	Cluster 0
Ecc20200201	surgical ICU	2020-02-09	2019-12-04	67	Pus	Enterobacter hormaechei	susceptible	susceptible	ST106	blaACT-Caen-34_blaDHA-7_blaSHV-12_blaTEM-1B	8		2			0.5					Cluster 11	Cluster 1	Cluster 20	Cluster 4	Cluster 5	Cluster 12	Cluster 3	Cluster 1	Cluster 6	Cluster 3	Cluster 3	Cluster 1	Cluster 0
Ecc20190501	surgical ICU	2019-02-11	2018-12-07	66	Stools	Enterobacter hormaechei	resistant	resistant	ST106	blaACT-Caen-34_blaSHV-12_blaTEM-1B	16	32	4	4	2	2	4	2	32	4	Cluster 13	Cluster 1	Cluster 20	Cluster 4	Cluster 5	Cluster 12	Cluster 3	Cluster 1	Cluster 6	Cluster 3	Cluster 3	Cluster 1	Cluster 0
Ecc20210101	medical ICU	2020-12-31	2020-12-24	7	Stools	Enterobacter hormaechei	susceptible	susceptible	ST1611	blaACT-Caen-36_blaCTX-M-15_blaOXA-1_blaTEM-1B	8		2			0.25					Cluster 1	Cluster 1	Cluster 21	Cluster 1	Cluster 1	Cluster 13	Cluster 4	Cluster 1	Cluster 1	Cluster 1	Cluster 4	Cluster 1	Cluster 0
Ecc20200802	medical ICU	2020-08-01	2020-07-30	2	Stools	Enterobacter hormaechei	susceptible	susceptible	ST1518	blaACT-Caen-74_blaCTX-M-15_blaTEM-1A	16		0.5			0.5					Cluster 1	Cluster 1	Cluster 22	Cluster 1	Cluster 1	Cluster 1	Cluster 1	Cluster 1	Cluster 7	Cluster 1	Cluster 0	Cluster 1	Cluster 0

## Sheet: supplementary table III
Supplementary table III: epidemiological data, pre-selection and selection status, sequence type, beta-lactamases, minimal inhibitory concentrations with or without Phe-Arg-ß-naphthylamide (pAßN) results 122 Klebsiella pneumoniae strains included in this study. For each strain the diversity of twelve proteins sequences RamA, RamR, AcrR, AcrA, AcrB, TolC, SoxR, SoxS, MarA, MarB, MarR, CsrA as well…
Study name	Medical departments	Date of sampling	Date of admission	Days of hospitalization before strain isolation	Origin	Species	Pre-selection	Selection	ST	Beta-lactamases	temocillin MICs Sensititre (mg/L)	temocillin MICs manual (mg/L)	ciprofloxacine MICs Sensititre (mg/L)	ciprofloxacine MICs manual (mg/L)	ciprofloxacine MICs manual + pabn (mg/L)	tigecycline MICs Sensititre (mg/L)	tigecycline MICs manual (mg/L)	tigecycline MICs manual + pabn (mg/L)	Chloramphenicol MICs manual (mg/L)	Chloramphenicol MICs manual + pabn (mg/L)	RamR cdhit clusters	RamA cdhit clusters	ramAR intergenic region cdhit_est clusters	AcrA cdhit clusters	AcrB cdhit clusters	TolC cdhit clusters	AcrR cdhit clusters	MarA cdhit clusters	MarB cdhit clusters	MarR cdhit clusters	SoxR cdhit clusters	SoxS cdhit clusters	CsrA cdhit clusters
Kp20210505	medical ICU	2019-11-15	2019-11-14	1	Stools	Klebsiella pneumoniae	susceptible	susceptible	ST37	blaCTX-M-14_blaSHV-110	4		0.25			0.5					Cluster 0	Cluster 0	Cluster 0	Cluster 0	Cluster 0	Cluster 4	Cluster 0	Cluster 0	Cluster 0	Cluster 0	Cluster 0	Cluster 0	Cluster 0
Kp20200201	surgical ICU	2020-01-23	2020-01-22	1	Stools	Klebsiella pneumoniae	resistant	resistant	ST392	blaCTX-M-15_blaOXA-1_blaOXA-4_blaSHV-11_blaTEM-1B_blaTEM-2	16	64	8	128	128	1	2	0.5	>256	128	Cluster 0	Cluster 0	Cluster 1	Cluster 0	Cluster 0	Cluster 0	Cluster 0	Cluster 0	Cluster 1	Cluster 1	Cluster 0	Cluster 0	Cluster 0
Kp20191106	medical ICU	2019-04-08	2019-04-08	0	-	Klebsiella pneumoniae	susceptible	susceptible	ST101	blaCTX-M-15_blaOXA-1_blaOXA-48_blaOXA-9_blaSHV-100_blaTEM-1A	32		8			0.25					Cluster 1	Cluster 0	Cluster 2	Cluster 0	Cluster 0	Cluster 4	Cluster 5	Cluster 0	Cluster 0	Cluster 0	Cluster 0	Cluster 1	Cluster 0
Kp20191105	medical ICU	2019-11-17	2019-11-09	8	Bronchial aspiration	Klebsiella pneumoniae	susceptible	susceptible	ST147	blaCTX-M-15_blaOXA-1_blaSCO-1_blaSHV-11_blaTEM-1B	32		8			0.25					Cluster 0	Cluster 0	Cluster 3	Cluster 0	Cluster 0	Cluster 0	Cluster 0	Cluster 0	Cluster 1	Cluster 1	Cluster 0	Cluster 0	Cluster 0
Kp20201201	surgical ICU	2020-12-01	2020-10-01	61	Stools	Klebsiella pneumoniae	susceptible	susceptible	ST46	blaCTX-M-15_blaOXA-1_blaSHV-1_blaSHV-27_blaTEM-1B	4		0.25			0.25					Cluster 0	Cluster 0	Cluster 3	Cluster 0	Cluster 0	Cluster 1	Cluster 0	Cluster 0	Cluster 0	Cluster 0	Cluster 0	Cluster 0	Cluster 0
Kp20191103	medical ICU	2019-11-16	2019-11-14	2	Stools	Klebsiella pneumoniae	resistant	resistant	ST45	blaCTX-M-15_blaOXA-1_blaSHV-1_blaTEM-1B	16	16	8	16	8	4	2	1	32	8	Cluster 0	Cluster 0	Cluster 4	Cluster 0	Cluster 0	Cluster 1	Cluster 0	Cluster 0	Cluster 0	Cluster 0	Cluster 0	Cluster 0	Cluster 0
Kp20200901	surgical ICU	2020-09-01	2020-08-31	1	Stools	Klebsiella pneumoniae	susceptible	susceptible	ST307	blaCTX-M-15_blaOXA-1_blaSHV-100_blaSHV-28_blaTEM-1B	4		8			1					Cluster 0	Cluster 0	Cluster 5	Cluster 0	Cluster 0	Cluster 0	Cluster 1	Cluster 0	Cluster 2	Cluster 0	Cluster 0	Cluster 0	Cluster 0
Kp20211005	surgical ICU	2021-10-23	2021-10-14	9	Bronchial aspiration	Klebsiella pneumoniae	resistant	resistant	ST307	blaCTX-M-15_blaOXA-1_blaSHV-100_blaTEM-1B	16	16	8	256	128	2	2	1	32	4	Cluster 2	Cluster 0	Cluster 5	Cluster 0	Cluster 0	Cluster 0	Cluster 0	Cluster 0	Cluster 2	Cluster 0	Cluster 0	Cluster 0	Cluster 0
Kp20190625	surgical ICU	2019-06-01	2019-05-31	1	Stools	Klebsiella pneumoniae	resistant	susceptible	ST307	blaCTX-M-15_blaOXA-1_blaSHV-100_blaTEM-1B	16		8			1			8		Cluster 0	Cluster 0	Cluster 5	Cluster 0	Cluster 0	Cluster 0	Cluster 0	Cluster 0	Cluster 2	Cluster 0	Cluster 0	Cluster 0	Cluster 0
Kp20210803	surgical ICU	2021-07-12	2021-07-02	10	Stools	Klebsiella pneumoniae	susceptible	susceptible	ST307	blaCTX-M-15_blaOXA-1_blaSHV-100_blaTEM-1B	8		8			0.5					Cluster 0	Cluster 0	Cluster 5	Cluster 0	Cluster 0	Cluster 0	Cluster 0	Cluster 0	Cluster 2	Cluster 0	Cluster 0	Cluster 0	Cluster 0
Kp20201001	surgical ICU	2020-09-28	2020-08-24	35	Stools	Klebsiella pneumoniae	susceptible	susceptible	ST307	blaCTX-M-15_blaOXA-1_blaSHV-100_blaTEM-1B	4		8			1					Cluster 0	Cluster 0	Cluster 5	Cluster 0	Cluster 0	Cluster 0	Cluster 0	Cluster 0	Cluster 2	Cluster 0	Cluster 0	Cluster 0	Cluster 0
Kp20200603	surgical ICU	2020-06-19	2020-05-29	21	Stools	Klebsiella pneumoniae	susceptible	susceptible	ST307	blaCTX-M-15_blaOXA-1_blaSHV-100_blaTEM-1B	4		8			0.5					Cluster 0	Cluster 0	Cluster 5	Cluster 0	Cluster 0	Cluster 0	Cluster 0	Cluster 0	Cluster 2	Cluster 0	Cluster 0	Cluster 0	Cluster 0
Kp20200502	surgical ICU	2020-04-23	2020-03-18	36	Stools	Klebsiella pneumoniae	susceptible	susceptible	ST15	blaCTX-M-15_blaOXA-1_blaSHV-100_blaTEM-1B	4		8			0.25					Cluster 3	Cluster 0	Cluster 6	Cluster 1	Cluster 0	Cluster 5	Cluster 0	Cluster 0	Cluster 0	Cluster 0	Cluster 0	Cluster 0	Cluster 0
Kp20191101	medical ICU	2019-10-20	2019-10-14	6	Urinary	Klebsiella pneumoniae	susceptible	susceptible	ST15	blaCTX-M-15_blaOXA-1_blaSHV-100_blaTEM-1B	16		8			0.25					Cluster 3	Cluster 0	Cluster 6	Cluster 1	Cluster 0	Cluster 5	Cluster 0	Cluster 0	Cluster 0	Cluster 0	Cluster 0	Cluster 0	Cluster 0
Kp20211001	surgical ICU	2021-10-09	2021-09-30	9	Stools	Klebsiella pneumoniae	resistant	resistant	ST307	blaCTX-M-15_blaOXA-1_blaSHV-100_blaTEM-1B	16	16	8	256	64	2	2	1	32	4	Cluster 2	Cluster 0	Cluster 5	Cluster 0	Cluster 0	Cluster 0	Cluster 0	Cluster 0	Cluster 2	Cluster 0	Cluster 0	Cluster 0	Cluster 0
Kp20190626	medical ICU	2019-06-03	2019-05-22	12	Stools	Klebsiella pneumoniae	resistant	resistant	ST307	blaCTX-M-15_blaOXA-1_blaSHV-100_blaTEM-1B	16	16	8	128	128	2	4	1	64	8	Cluster 4	Cluster 0	Cluster 5	Cluster 0	Cluster 0	Cluster 0	Cluster 0	Cluster 0	Cluster 2	Cluster 0	Cluster 0	Cluster 0	Cluster 0
Kp20190818	medical ICU	2019-08-24	2019-08-22	2	Urinary	Klebsiella pneumoniae	susceptible	susceptible	ST307	blaCTX-M-15_blaOXA-1_blaSHV-100_blaTEM-1B	8		8			1					Cluster 0	Cluster 0	Cluster 5	Cluster 0	Cluster 0	Cluster 0	Cluster 0	Cluster 0	Cluster 2	Cluster 0	Cluster 0	Cluster 0	Cluster 0
Kp20190602	surgical ICU	2019-01-15	2019-01-15	0	Stools	Klebsiella pneumoniae	resistant	resistant	ST15	blaCTX-M-15_blaOXA-1_blaSHV-100_blaTEM-1B	16	32	8	256	128	2	4	2	64	4	Cluster 5	Cluster 0	Cluster 6	Cluster 1	Cluster 0	Cluster 5	Cluster 0	Cluster 0	Cluster 0	Cluster 0	Cluster 0	Cluster 0	Cluster 0
Kp20210901	surgical ICU	2021-09-06	2021-08-17	20	Stools	Klebsiella pneumoniae	susceptible	susceptible	ST307	blaCTX-M-15_blaOXA-1_blaSHV-100_blaTEM-1B	4		8			0.5					Cluster 0	Cluster 0	Cluster 5	Cluster 0	Cluster 0	Cluster 0	Cluster 0	Cluster 0	Cluster 2	Cluster 0	Cluster 0	Cluster 0	Cluster 0
Kp20200803	neonatalogy	2020-08-04	2020-07-31	4	Stools	Klebsiella pneumoniae	susceptible	susceptible	ST307	blaCTX-M-15_blaOXA-1_blaSHV-100_blaTEM-1B	4		8			0.5					Cluster 0	Cluster 0	Cluster 5	Cluster 0	Cluster 0	Cluster 0	Cluster 0	Cluster 0	Cluster 2	Cluster 0	Cluster 0	Cluster 0	Cluster 0
Kp20210101	medical ICU	2021-01-01	2020-12-28	4	Blood culture	Klebsiella pneumoniae	susceptible	susceptible	ST13	blaCTX-M-15_blaOXA-1_blaSHV-101	8		2			0.25					Cluster 0	Cluster 0	Cluster 7	Cluster 0	Cluster 0	Cluster 2	Cluster 0	Cluster 0	Cluster 0	Cluster 0	Cluster 0	Cluster 1	Cluster 0
Kp20190707	medical ICU	2019-07-10	2019-07-10	0	Stools	Klebsiella pneumoniae	susceptible	susceptible	ST392	blaCTX-M-15_blaOXA-1_blaSHV-11_blaTEM-1B	4		8			0.5					Cluster 0	Cluster 0	Cluster 3	Cluster 0	Cluster 0	Cluster 0	Cluster 0	Cluster 0	Cluster 1	Cluster 1	Cluster 0	Cluster 0	Cluster 0
Kp20210603	medical ICU	2021-07-06	2021-01-06	181	Bronchial aspiration	Klebsiella pneumoniae	susceptible	susceptible	ST377	blaCTX-M-15_blaOXA-1_blaSHV-110	8		8			0.5					Cluster 0	Cluster 0	Cluster 8	Cluster 0	Cluster 0	Cluster 2	Cluster 4	Cluster 0	Cluster 0	Cluster 0	Cluster 0	Cluster 0	Cluster 0
Kp20210804	medical ICU	2021-07-12	2021-06-27	15	Stools	Klebsiella pneumoniae	susceptible	susceptible	ST377	blaCTX-M-15_blaOXA-1_blaSHV-110	8		8			0.25					Cluster 0	Cluster 0	Cluster 8	Cluster 0	Cluster 0	Cluster 2	Cluster 4	Cluster 0	Cluster 0	Cluster 0	Cluster 0	Cluster 0	Cluster 0
Kp20210810	medical ICU	2021-08-29	2021-08-15	14	Bronchial aspiration	Klebsiella pneumoniae	susceptible	susceptible	ST377	blaCTX-M-15_blaOXA-1_blaSHV-110	8		8			0.5					Cluster 0	Cluster 0	Cluster 8	Cluster 0	Cluster 0	Cluster 2	Cluster 4	Cluster 0	Cluster 0	Cluster 0	Cluster 0	Cluster 0	Cluster 0
Kp202106011	medical ICU	2021-05-31	2021-05-22	9	Stools	Klebsiella pneumoniae	resistant	resistant	ST636	blaCTX-M-15_blaOXA-1_blaSHV-148_blaTEM-1B	16	32	4	4	4	1	2	1	16	2	Cluster 0	Cluster 0	Cluster 9	Cluster 0	Cluster 0	Cluster 2	Cluster 0	Cluster 0	Cluster 0	Cluster 0	Cluster 0	Cluster 0	Cluster 0
Kp20210808	surgical ICU	2021-08-16	2021-08-06	10	Stools	Klebsiella pneumoniae	resistant	resistant	ST20	blaCTX-M-15_blaOXA-1_blaSHV-187_blaTEM-1B	32	32	1	1	0.25	2	2	1	>256	256	Cluster 10_Cluster 12	Cluster 0	Cluster 9	Cluster 0	Cluster 0	Cluster 2	Cluster 2	Cluster 0	Cluster 0	Cluster 0	Cluster 0	Cluster 0	Cluster 0
Kp20210605	surgical ICU	2021-06-17	2021-06-15	2	Urinary	Klebsiella pneumoniae	susceptible	susceptible	ST17	blaCTX-M-15_blaOXA-1_blaSHV-200_blaTEM-1B	8		0.25			0.5					Cluster 0	Cluster 0	Cluster 9	Cluster 0	Cluster 0	Cluster 2	Cluster 0	Cluster 0	Cluster 0	Cluster 0	Cluster 0	Cluster 0	Cluster 0
Kp20211103	medical ICU	2021-10-26	2021-10-23	3	Stools	Klebsiella pneumoniae	susceptible	susceptible	ST716	blaCTX-M-15_blaOXA-1_blaSHV-27_blaTEM-1B	4		2			1					Cluster 0	Cluster 0	Cluster 10	Cluster 2	Cluster 0	Cluster 2	Cluster 0	Cluster 0	Cluster 0	Cluster 0	Cluster 0	Cluster 0	Cluster 0
Kp20211101	medical ICU	2021-10-18	2021-10-15	3	Stools	Klebsiella pneumoniae	susceptible	susceptible	ST716	blaCTX-M-15_blaOXA-1_blaSHV-27_blaTEM-1B	4		2			0.5					Cluster 0	Cluster 0	Cluster 10	Cluster 2	Cluster 0	Cluster 2	Cluster 0	Cluster 0	Cluster 0	Cluster 0	Cluster 0	Cluster 0	Cluster 0
Kp20211003	neonatalogy	2021-10-12	2021-08-02	71	Stools	Klebsiella pneumoniae	susceptible	susceptible	ST253	blaCTX-M-15_blaOXA-1_blaSHV-36_blaTEM-1B	8		4			0.5					Cluster 0	Cluster 0	Cluster 10	Cluster 0	Cluster 0	Cluster 6	Cluster 6	Cluster 0	Cluster 0	Cluster 0	Cluster 0	Cluster 0	Cluster 0
Kp20200203	medical ICU	2020-02-17	2020-02-02	15	Stools	Klebsiella pneumoniae	susceptible	susceptible	ST405	blaCTX-M-15_blaOXA-1_blaSHV-76	8		2			0.5					Cluster 0	Cluster 0	Cluster 11	Cluster 0	Cluster 0	Cluster 7	Cluster 0	Cluster 0	Cluster 0	Cluster 0	Cluster 0	Cluster 0	Cluster 0
Kp20191010	medical ICU	2019-10-10	2019-10-02	8	Urinary	Klebsiella pneumoniae	resistant	susceptible	ST405	blaCTX-M-15_blaOXA-1_blaSHV-76_blaTEM-1B	16		4			1			8		Cluster 0	Cluster 0	Cluster 11	Cluster 0	Cluster 0	Cluster 7	Cluster 0	Cluster 0	Cluster 0	Cluster 0	Cluster 0	Cluster 0	Cluster 0
Kp20200705	surgical ICU	2020-07-22	2020-07-22	0	Pus	Klebsiella pneumoniae	resistant	susceptible	ST405	blaCTX-M-15_blaOXA-1_blaSHV-76_blaTEM-1B	16		4			1			8		Cluster 0	Cluster 0	Cluster 12	Cluster 0	Cluster 0	Cluster 7	Cluster 0	Cluster 0	Cluster 0	Cluster 0	Cluster 0	Cluster 0	Cluster 0
Kp20201106	surgical ICU	2020-11-02	2020-10-25	8	Stools	Klebsiella pneumoniae	susceptible	susceptible	ST405	blaCTX-M-15_blaOXA-1_blaSHV-76_blaTEM-1B	16		2			0.25					Cluster 0	Cluster 0	Cluster 11	Cluster 0	Cluster 0	Cluster 7	Cluster 0	Cluster 0	Cluster 0	Cluster 0	Cluster 0	Cluster 0	Cluster 0
Kp20200601	medical ICU	2020-05-18	2020-05-14	4	Stools	Klebsiella pneumoniae	susceptible	susceptible	ST405	blaCTX-M-15_blaOXA-1_blaSHV-76_blaTEM-1B	8		4			0.25					Cluster 0	Cluster 0	Cluster 11	Cluster 0	Cluster 0	Cluster 7	Cluster 0	Cluster 0	Cluster 0	Cluster 0	Cluster 0	Cluster 0	Cluster 0
Kp20190604	surgical ICU	2019-02-05	2019-02-05	0	Stools	Klebsiella pneumoniae	susceptible	susceptible	ST405	blaCTX-M-15_blaOXA-1_blaSHV-76_blaTEM-1B	4		0.25			1					Cluster 0	Cluster 0	Cluster 11	Cluster 0	Cluster 0	Cluster 7	Cluster 0	Cluster 0	Cluster 0	Cluster 0	Cluster 0	Cluster 0	Cluster 0
Kp20200112	surgical ICU	2020-01-20	2020-01-07	13	Stools	Klebsiella pneumoniae	susceptible	susceptible	ST405	blaCTX-M-15_blaOXA-1_blaSHV-76_blaTEM-1B	16		8			0.25					Cluster 0	Cluster 0	Cluster 11	Cluster 0	Cluster 0	Cluster 7	Cluster 0	Cluster 0	Cluster 0	Cluster 0	Cluster 0	Cluster 0	Cluster 0
Kp20191202	medical ICU	2019-12-21	2019-12-08	13	Catheter	Klebsiella pneumoniae	susceptible	susceptible	ST405	blaCTX-M-15_blaOXA-1_blaSHV-76_blaTEM-1B	8		4			0.25					Cluster 0	Cluster 0	Cluster 11	Cluster 0	Cluster 0	Cluster 7	Cluster 0	Cluster 0	Cluster 0	Cluster 0	Cluster 0	Cluster 0	Cluster 0
Kp20210809	surgical ICU	2021-08-23	2021-08-11	12	Stools	Klebsiella pneumoniae	susceptible	susceptible	ST405	blaCTX-M-15_blaOXA-1_blaSHV-76_blaTEM-1B	32		4			0.5					Cluster 0	Cluster 0	Cluster 11	Cluster 0	Cluster 0	Cluster 7	Cluster 0	Cluster 0	Cluster 0	Cluster 0	Cluster 0	Cluster 0	Cluster 0
Kp20190803	medical ICU	2019-08-02	2019-07-13	20	Stools	Klebsiella pneumoniae	resistant	resistant	ST405	blaCTX-M-15_blaOXA-1_blaSHV-76_blaTEM-1B	16	16	8	32	8	2	2	0.5	128	16	Cluster 6	Cluster 0	Cluster 11	Cluster 0	Cluster 0	Cluster 7	Cluster 0	Cluster 0	Cluster 0	Cluster 0	Cluster 0	Cluster 0	Cluster 0
Kp20190628	surgical ICU	2019-06-11	2019-05-31	11	Bronchial aspiration	Klebsiella pneumoniae	susceptible	susceptible	ST405	blaCTX-M-15_blaOXA-1_blaSHV-76_blaTEM-1B	16		4			0.25					Cluster 0	Cluster 0	Cluster 11	Cluster 0	Cluster 0	Cluster 7	Cluster 0	Cluster 0	Cluster 0	Cluster 0	Cluster 0	Cluster 0	Cluster 0
Kp20190611	surgical ICU	2019-04-26	2019-04-25	1	Stools	Klebsiella pneumoniae	resistant	resistant	ST405	blaCTX-M-15_blaOXA-1_blaSHV-76_blaTEM-1B	32	32	8	64	64	1	2	0.5	32	2	Cluster 7	Cluster 0	Cluster 11	Cluster 0	Cluster 0	Cluster 7	Cluster 0	Cluster 0	Cluster 0	Cluster 0	Cluster 0	Cluster 0	Cluster 0
Kp20190708	surgical ICU	2019-07-17	2019-06-26	21	Stools	Klebsiella pneumoniae	susceptible	susceptible	ST323	blaCTX-M-15_blaOXA-1_blaSHV-99_blaTEM-1B	4		2			0.25					Cluster 0	Cluster 0	Cluster 3	Cluster 0	Cluster 0	Cluster 2	Cluster 0	Cluster 0	Cluster 0	Cluster 0	Cluster 0	Cluster 0	Cluster 0
Kp20191104	medical ICU	2019-11-02	2019-10-01	32	Stools	Klebsiella pneumoniae	susceptible	susceptible	ST323	blaCTX-M-15_blaOXA-1_blaSHV-99_blaTEM-1B	8		2			0.25					Cluster 0	Cluster 0	Cluster 3	Cluster 0	Cluster 0	Cluster 2	Cluster 0	Cluster 0	Cluster 0	Cluster 0	Cluster 0	Cluster 0	Cluster 0
Kp20210807	medical ICU	2021-08-02	2021-07-27	6	Blood culture	Klebsiella pneumoniae	susceptible	susceptible	ST37	blaCTX-M-15_blaSHV-110_blaTEM-1B	16		1			0.5					Cluster 3	Cluster 0	Cluster 13	Cluster 1	Cluster 0	Cluster 4	Cluster 0	Cluster 0	Cluster 0	Cluster 0	Cluster 0	Cluster 0	Cluster 0
Kp20190607	surgical ICU	2019-04-08	2019-01-09	89	Stools	Klebsiella pneumoniae	resistant	resistant	ST45	blaCTX-M-15_blaSHV-148_blaTEM-1B	16	64	1	0.5	<0,25	2	2	0.5	>256	128	Cluster 11	Cluster 0	Cluster 14	Cluster 0	Cluster 0	Cluster 1	Cluster 0	Cluster 0	Cluster 0	Cluster 0	Cluster 0	Cluster 0	Cluster 0
Kp20210602	medical ICU	2021-05-31	2021-05-19	12	Stools	Klebsiella pneumoniae	susceptible	susceptible	ST45	blaCTX-M-15_blaSHV-148_blaTEM-1B	4		0.5			0.25					Cluster 0	Cluster 0	Cluster 14	Cluster 0	Cluster 0	Cluster 2	Cluster 0	Cluster 0	Cluster 0	Cluster 0	Cluster 0	Cluster 0	Cluster 0
Kp20201202	surgical ICU	2020-11-25	2020-11-25	0	Stools	Klebsiella pneumoniae	susceptible	susceptible	ST551	blaCTX-M-15_blaSHV-155	8		2			0.5					Cluster 0	Cluster 0	Cluster 15	Cluster 0	Cluster 0	Cluster 8	Cluster 0	Cluster 0	Cluster 0	Cluster 0	Cluster 0	Cluster 0	Cluster 0
Kp20191003	surgical ICU	2019-09-16	2019-09-11	5	Stools	Klebsiella pneumoniae	susceptible	susceptible	ST219	blaCTX-M-15_blaSHV-26	4		0.5			1					Cluster 0	Cluster 0	Cluster 16	Cluster 0	Cluster 0	Cluster 4	Cluster 0	Cluster 0	Cluster 0	Cluster 0	Cluster 0	Cluster 0	Cluster 0
Kp20201107	surgical ICU	2020-11-23	2020-11-15	8	Stools	Klebsiella pneumoniae	resistant	resistant	ST584	blaCTX-M-15_blaSHV-38_blaTEM-1B	16	32	4	2	<0,25	4	4	0.5	64	8	Cluster 0	Cluster 0	Cluster 17	Cluster 0	Cluster 0	Cluster 3	Cluster 0	Cluster 0	Cluster 0	Cluster 0	Cluster 0	Cluster 0	Cluster 0
Kp20200801	surgical ICU	2020-07-26	2020-07-20	6	Blood culture	Klebsiella pneumoniae	susceptible	susceptible	ST584	blaCTX-M-15_blaSHV-38_blaTEM-1B	4		0.5			0.5					Cluster 0	Cluster 0	Cluster 9	Cluster 0	Cluster 0	Cluster 3	Cluster 0	Cluster 0	Cluster 0	Cluster 0	Cluster 0	Cluster 0	Cluster 0
Kp20201102	surgical ICU	2020-10-28	2020-10-21	7	Blood culture	Klebsiella pneumoniae	susceptible	susceptible	ST584	blaCTX-M-15_blaSHV-38_blaTEM-1B	4		0.5			1					Cluster 0	Cluster 0	Cluster 9	Cluster 0	Cluster 0	Cluster 3	Cluster 0	Cluster 0	Cluster 0	Cluster 0	Cluster 0	Cluster 0	Cluster 0
Kp20201103	surgical ICU	2020-10-29	2020-10-22	7	Blood culture	Klebsiella pneumoniae	susceptible	susceptible	ST584	blaCTX-M-15_blaSHV-38_blaTEM-1B	4		0.5			1					Cluster 0	Cluster 0	Cluster 9	Cluster 0	Cluster 0	Cluster 3	Cluster 0	Cluster 0	Cluster 0	Cluster 0	Cluster 0	Cluster 0	Cluster 0
Kp20200902	surgical ICU	2020-09-07	2020-09-02	5	Stools	Klebsiella pneumoniae	susceptible	susceptible	ST584	blaCTX-M-15_blaSHV-38_blaTEM-1B	4		0.5			0.5					Cluster 0	Cluster 0	Cluster 9	Cluster 0	Cluster 0	Cluster 3	Cluster 0	Cluster 0	Cluster 0	Cluster 0	Cluster 0	Cluster 0	Cluster 0
Kp20201104	surgical ICU	2020-10-19	2020-10-19	0	Stools	Klebsiella pneumoniae	susceptible	susceptible	ST584	blaCTX-M-15_blaSHV-38_blaTEM-1B	4		0.25			1					Cluster 0	Cluster 0	Cluster 9	Cluster 0	Cluster 0	Cluster 3	Cluster 0	Cluster 0	Cluster 0	Cluster 0	Cluster 0	Cluster 0	Cluster 0
Kp20201204	surgical ICU	2020-12-07	2020-11-05	32	Stools	Klebsiella pneumoniae	resistant	resistant	ST584	blaCTX-M-15_blaSHV-38_blaTEM-1B	16	16	2	2	1	4	4	0.5	64	2	Cluster 0	Cluster 0	Cluster 17	Cluster 0	Cluster 0	Cluster 3	Cluster 0	Cluster 0	Cluster 0	Cluster 0	Cluster 0	Cluster 0	Cluster 0
Kp20201003	surgical ICU	2020-10-23	2020-10-21	2	Stools	Klebsiella pneumoniae	susceptible	susceptible	ST584	blaCTX-M-15_blaSHV-38_blaTEM-1B	4		0.5			1					Cluster 0	Cluster 0	Cluster 9	Cluster 0	Cluster 0	Cluster 3	Cluster 0	Cluster 0	Cluster 0	Cluster 0	Cluster 0	Cluster 0	Cluster 0
Kp20211002	medical ICU	2021-10-11	2021-10-09	2	Stools	Klebsiella pneumoniae	susceptible	susceptible	ST584	blaCTX-M-15_blaSHV-38_blaTEM-1B	4		0.5			0.5					Cluster 0	Cluster 0	Cluster 9	Cluster 0	Cluster 0	Cluster 3	Cluster 0	Cluster 0	Cluster 0	Cluster 0	Cluster 0	Cluster 0	Cluster 0
Kp20200802	surgical ICU	2020-07-27	2020-07-15	12	Stools	Klebsiella pneumoniae	susceptible	susceptible	ST584	blaCTX-M-15_blaSHV-38_blaTEM-1B	4		0.5			1					Cluster 0	Cluster 0	Cluster 9	Cluster 0	Cluster 0	Cluster 3	Cluster 0	Cluster 0	Cluster 0	Cluster 0	Cluster 0	Cluster 0	Cluster 0
Kp20200702	medical ICU	2020-07-21	2020-07-20	1	Stools	Klebsiella pneumoniae	susceptible	susceptible	ST584	blaCTX-M-15_blaSHV-38_blaTEM-1B	4		0.5			1					Cluster 0	Cluster 0	Cluster 9	Cluster 0	Cluster 0	Cluster 3	Cluster 0	Cluster 0	Cluster 0	Cluster 0	Cluster 0	Cluster 0	Cluster 0
Kp20200907	surgical ICU	2020-09-21	2020-09-10	11	Blood culture	Klebsiella pneumoniae	susceptible	susceptible	ST584	blaCTX-M-15_blaSHV-38_blaTEM-1B	4		0.5			0.5					Cluster 0	Cluster 0	Cluster 9	Cluster 0	Cluster 0	Cluster 3	Cluster 0	Cluster 0	Cluster 0	Cluster 0	Cluster 0	Cluster 0	Cluster 0
Kp20200602	medical ICU	2020-05-25	2020-05-22	3	Stools	Klebsiella pneumoniae	susceptible	susceptible	ST584	blaCTX-M-15_blaSHV-38_blaTEM-1B	4		0.5			0.5					Cluster 0	Cluster 0	Cluster 9	Cluster 0	Cluster 0	Cluster 3	Cluster 0	Cluster 0	Cluster 0	Cluster 0	Cluster 0	Cluster 0	Cluster 0
Kp20201101	surgical ICU	2020-10-26	2020-10-18	8	Stools	Klebsiella pneumoniae	susceptible	susceptible	ST584	blaCTX-M-15_blaSHV-38_blaTEM-1B	4		0.5			0.5					Cluster 0	Cluster 0	Cluster 9	Cluster 0	Cluster 0	Cluster 3	Cluster 0	Cluster 0	Cluster 0	Cluster 0	Cluster 0	Cluster 0	Cluster 0
Kp20210504	medical ICU	2019-10-30	2019-10-28	2	Stools	Klebsiella pneumoniae	susceptible	susceptible	ST405	blaCTX-M-15_blaSHV-76	16		0.5			0.5					Cluster 0	Cluster 0	Cluster 11	Cluster 0	Cluster 0	Cluster 7	Cluster 0	Cluster 0	Cluster 0	Cluster 0	Cluster 0	Cluster 0	Cluster 0
Kp20191001	surgical ICU	2019-09-16	2019-09-06	10	Stools	Klebsiella pneumoniae	susceptible	susceptible	ST405	blaCTX-M-15_blaSHV-76_blaTEM-1B	8		1			0.5					Cluster 0	Cluster 0	Cluster 11	Cluster 0	Cluster 0	Cluster 7	Cluster 0	Cluster 0	Cluster 0	Cluster 0	Cluster 0	Cluster 0	Cluster 0
Kp20210604	surgical ICU	2021-06-16	2021-03-06	102	Stools	Klebsiella pneumoniae	susceptible	susceptible	ST405	blaCTX-M-15_blaSHV-76_blaTEM-1B	8		0.5			0.5					Cluster 0	Cluster 0	Cluster 11	Cluster 0	Cluster 0	Cluster 7	Cluster 0	Cluster 0	Cluster 0	Cluster 0	Cluster 0	Cluster 0	Cluster 0
Kp20190801	surgical ICU	2019-07-29	2019-07-20	9	Stools	Klebsiella pneumoniae	susceptible	susceptible	ST405	blaCTX-M-15_blaSHV-76_blaTEM-1B	8		0.5			0.5					Cluster 0	Cluster 0	Cluster 11	Cluster 0	Cluster 0	Cluster 7	Cluster 0	Cluster 0	Cluster 0	Cluster 0	Cluster 0	Cluster 0	Cluster 0
Kp20190902	surgical ICU	2019-09-02	2019-08-25	8	Stools	Klebsiella pneumoniae	susceptible	susceptible	ST405	blaCTX-M-15_blaSHV-76_blaTEM-1B	8		0.5			1					Cluster 0	Cluster 0	Cluster 11	Cluster 0	Cluster 0	Cluster 7	Cluster 0	Cluster 0	Cluster 0	Cluster 0	Cluster 0	Cluster 0	Cluster 0
Kp20191102	surgical ICU	2019-11-04	2019-10-25	10	Stools	Klebsiella pneumoniae	susceptible	susceptible	ST405	blaCTX-M-15_blaSHV-76_blaTEM-1B	8		0.5			0.5					Cluster 0	Cluster 0	Cluster 11	Cluster 0	Cluster 0	Cluster 7	Cluster 0	Cluster 0	Cluster 0	Cluster 0	Cluster 0	Cluster 0	Cluster 0
Kp20191201	surgical ICU	2019-12-16	2019-11-20	26	Stools	Klebsiella pneumoniae	susceptible	susceptible	ST405	blaCTX-M-15_blaSHV-76_blaTEM-1B	8		0.5			0.5					Cluster 0	Cluster 0	Cluster 11	Cluster 0	Cluster 0	Cluster 7	Cluster 0	Cluster 0	Cluster 0	Cluster 0	Cluster 0	Cluster 0	Cluster 0
Kp20190905	surgical ICU	2019-09-02	2019-08-25	8	Stools	Klebsiella pneumoniae	susceptible	susceptible	ST405	blaCTX-M-15_blaSHV-76_blaTEM-1B	8		0.5			0.5					Cluster 0	Cluster 0	Cluster 11	Cluster 0	Cluster 0	Cluster 7	Cluster 0	Cluster 0	Cluster 0	Cluster 0	Cluster 0	Cluster 0	Cluster 0
Kp20210510	medical ICU	2021-05-14	2021-05-07	7	Bronchial aspiration	Klebsiella pneumoniae	resistant	resistant	ST405	blaCTX-M-15_blaSHV-76_blaTEM-1B	16	16	4	4	1	2	2	1	32	4	Cluster 10_Cluster 12	Cluster 0	Cluster 11	Cluster 0	Cluster 0	Cluster 7	Cluster 0	Cluster 0	Cluster 0	Cluster 0	Cluster 0	Cluster 0	Cluster 0
Kp20190816	surgical ICU	2019-08-26	2019-08-10	16	Stools	Klebsiella pneumoniae	susceptible	susceptible	ST405	blaCTX-M-15_blaSHV-76_blaTEM-1B	8		1			0.5					Cluster 0	Cluster 0	Cluster 11	Cluster 0	Cluster 0	Cluster 7	Cluster 0	Cluster 0	Cluster 0	Cluster 0	Cluster 0	Cluster 0	Cluster 0
Kp20191002	surgical ICU	2019-09-16	2019-07-25	53	Stools	Klebsiella pneumoniae	susceptible	susceptible	ST405	blaCTX-M-15_blaSHV-76_blaTEM-1B	16		1			0.5					Cluster 0	Cluster 0	Cluster 11	Cluster 0	Cluster 0	Cluster 7	Cluster 0	Cluster 0	Cluster 0	Cluster 0	Cluster 0	Cluster 0	Cluster 0
Kp20190813	surgical ICU	2019-08-12	2019-07-31	12	Stools	Klebsiella pneumoniae	susceptible	susceptible	ST405	blaCTX-M-15_blaSHV-76_blaTEM-1B	8		0.5			0.5					Cluster 0	Cluster 0	Cluster 11	Cluster 0	Cluster 0	Cluster 7	Cluster 0	Cluster 0	Cluster 0	Cluster 0	Cluster 0	Cluster 0	Cluster 0
Kp20210506	medical ICU	2019-11-18	2019-11-18	0	Stools	Klebsiella pneumoniae	susceptible	susceptible	ST405	blaCTX-M-15_blaSHV-76_blaTEM-1B	8		0.5			0.5					Cluster 0	Cluster 0	Cluster 11	Cluster 0	Cluster 0	Cluster 7	Cluster 0	Cluster 0	Cluster 0	Cluster 0	Cluster 0	Cluster 0	Cluster 0
Kp20210507	surgical ICU	2020-01-06	2019-12-24	13	Stools	Klebsiella pneumoniae	susceptible	susceptible	ST405	blaCTX-M-15_blaSHV-76_blaTEM-1B	8		0.5			0.5					Cluster 0	Cluster 0	Cluster 11	Cluster 0	Cluster 0	Cluster 7	Cluster 0	Cluster 0	Cluster 0	Cluster 0	Cluster 0	Cluster 0	Cluster 0
Kp20191004	surgical ICU	2019-09-16	2019-08-02	45	Stools	Klebsiella pneumoniae	susceptible	susceptible	ST405	blaCTX-M-15_blaSHV-76_blaTEM-1B	8		0.5			0.5					Cluster 0	Cluster 0	Cluster 11	Cluster 0	Cluster 0	Cluster 7	Cluster 0	Cluster 0	Cluster 0	Cluster 0	Cluster 0	Cluster 0	Cluster 0
Kp20200110	surgical ICU	2020-01-13	2019-12-28	16	Stools	Klebsiella pneumoniae	susceptible	susceptible	ST405	blaCTX-M-15_blaSHV-76_blaTEM-1B	4		0.5			0.5					Cluster 0	Cluster 0	Cluster 11	Cluster 0	Cluster 0	Cluster 7	Cluster 0	Cluster 0	Cluster 0	Cluster 0	Cluster 0	Cluster 0	Cluster 0
Kp20200101	surgical ICU	2020-01-09	2019-11-15	55	Pus	Klebsiella pneumoniae	susceptible	susceptible	ST405	blaCTX-M-15_blaSHV-76_blaTEM-1B	4		0.5			0.5					Cluster 0	Cluster 0	Cluster 11	Cluster 0	Cluster 0	Cluster 7	Cluster 0	Cluster 0	Cluster 0	Cluster 0	Cluster 0	Cluster 0	Cluster 0
Kp20210104	surgical ICU	2021-01-18	2021-01-06	12	Stools	Klebsiella pneumoniae	susceptible	susceptible	ST405	blaCTX-M-15_blaSHV-76_blaTEM-1B	8		1			0.25					Cluster 0	Cluster 0	Cluster 11	Cluster 0	Cluster 0	Cluster 7	Cluster 0	Cluster 0	Cluster 0	Cluster 0	Cluster 0	Cluster 0	Cluster 0
Kp20191005	surgical ICU	2019-09-23	2019-07-24	61	Stools	Klebsiella pneumoniae	susceptible	susceptible	ST405	blaCTX-M-15_blaSHV-76_blaTEM-1B	8		0.5			1					Cluster 0	Cluster 0	Cluster 11	Cluster 0	Cluster 0	Cluster 7	Cluster 0	Cluster 0	Cluster 0	Cluster 0	Cluster 0	Cluster 0	Cluster 0
Kp20190906	surgical ICU	2019-09-09	2019-08-20	20	Stools	Klebsiella pneumoniae	susceptible	susceptible	ST405	blaCTX-M-15_blaSHV-76_blaTEM-1B	8		0.5			0.5					Cluster 0	Cluster 0	Cluster 11	Cluster 0	Cluster 0	Cluster 7	Cluster 0	Cluster 0	Cluster 0	Cluster 0	Cluster 0	Cluster 0	Cluster 0
Kp20200102	surgical ICU	2019-12-30	2019-12-13	17	Stools	Klebsiella pneumoniae	susceptible	susceptible	ST405	blaCTX-M-15_blaSHV-76_blaTEM-1B	4		1			0.5					Cluster 0	Cluster 0	Cluster 11	Cluster 0	Cluster 0	Cluster 7	Cluster 0	Cluster 0	Cluster 0	Cluster 0	Cluster 0	Cluster 0	Cluster 0
Kp20200103	surgical ICU	2020-01-06	2019-12-23	14	Stools	Klebsiella pneumoniae	susceptible	susceptible	ST405	blaCTX-M-15_blaSHV-76_blaTEM-1B	4		0.5			0.5					Cluster 0	Cluster 0	Cluster 11	Cluster 0	Cluster 0	Cluster 7	Cluster 0	Cluster 0	Cluster 0	Cluster 0	Cluster 0	Cluster 0	Cluster 0
Kp20190907	surgical ICU	2019-09-08	2019-08-25	14	Stools	Klebsiella pneumoniae	susceptible	susceptible	ST405	blaCTX-M-15_blaSHV-76_blaTEM-1B	8		1			0.5					Cluster 0	Cluster 0	Cluster 11	Cluster 0	Cluster 0	Cluster 7	Cluster 0	Cluster 0	Cluster 0	Cluster 0	Cluster 0	Cluster 0	Cluster 0
Kp20200106	surgical ICU	2019-12-30	2019-12-17	13	Stools	Klebsiella pneumoniae	susceptible	susceptible	ST405	blaCTX-M-15_blaSHV-76_blaTEM-1B	4		0.5			0.5					Cluster 0	Cluster 0	Cluster 11	Cluster 0	Cluster 0	Cluster 7	Cluster 0	Cluster 0	Cluster 0	Cluster 0	Cluster 0	Cluster 0	Cluster 0
Kp20190901	surgical ICU	2019-09-02	2019-08-22	11	Stools	Klebsiella pneumoniae	susceptible	susceptible	ST405	blaCTX-M-15_blaSHV-76_blaTEM-1B	8		0.5			0.5					Cluster 0	Cluster 0	Cluster 11	Cluster 0	Cluster 0	Cluster 7	Cluster 0	Cluster 0	Cluster 0	Cluster 0	Cluster 0	Cluster 0	Cluster 0
Kp20190903	surgical ICU	2019-09-02	2019-08-28	5	Stools	Klebsiella pneumoniae	susceptible	susceptible	ST405	blaCTX-M-15_blaSHV-76_blaTEM-1B	8		0.5			0.5					Cluster 0	Cluster 0	Cluster 11	Cluster 0	Cluster 0	Cluster 7	Cluster 0	Cluster 0	Cluster 0	Cluster 0	Cluster 0	Cluster 0	Cluster 0
Kp20210508	surgical ICU	2020-01-06	2019-12-28	9	Stools	Klebsiella pneumoniae	susceptible	susceptible	ST405	blaCTX-M-15_blaSHV-76_blaTEM-1B	4		0.5			0.5					Cluster 0	Cluster 0	Cluster 11	Cluster 0	Cluster 0	Cluster 7	Cluster 0	Cluster 0	Cluster 0	Cluster 0	Cluster 0	Cluster 0	Cluster 0
Kp20190812	surgical ICU	2019-08-12	2019-08-02	10	Stools	Klebsiella pneumoniae	susceptible	susceptible	ST405	blaCTX-M-15_blaSHV-76_blaTEM-1B	8		0.5			1					Cluster 0	Cluster 0	Cluster 11	Cluster 0	Cluster 0	Cluster 7	Cluster 0	Cluster 0	Cluster 0	Cluster 0	Cluster 0	Cluster 0	Cluster 0
Kp20200111	surgical ICU	2020-01-13	2020-01-05	8	Stools	Klebsiella pneumoniae	susceptible	susceptible	ST405	blaCTX-M-15_blaSHV-76_blaTEM-1B	4		0.5			1					Cluster 0	Cluster 0	Cluster 11	Cluster 0	Cluster 0	Cluster 7	Cluster 0	Cluster 0	Cluster 0	Cluster 0	Cluster 0	Cluster 0	Cluster 0
Kp20200108	surgical ICU	2019-12-30	2019-12-18	12	Stools	Klebsiella pneumoniae	susceptible	susceptible	ST405	blaCTX-M-15_blaSHV-76_blaTEM-1B	8		0.5			0.5					Cluster 0	Cluster 0	Cluster 11	Cluster 0	Cluster 0	Cluster 7	Cluster 0	Cluster 0	Cluster 0	Cluster 0	Cluster 0	Cluster 0	Cluster 0
Kp20191009	surgical ICU	2019-10-07	2019-09-12	25	Stools	Klebsiella pneumoniae	susceptible	susceptible	ST405	blaCTX-M-15_blaSHV-76_blaTEM-1B	8		1			1					Cluster 0	Cluster 0	Cluster 11	Cluster 0	Cluster 0	Cluster 7	Cluster 0	Cluster 0	Cluster 0	Cluster 0	Cluster 0	Cluster 0	Cluster 0
Kp20200104	surgical ICU	2020-01-06	2019-12-21	16	Stools	Klebsiella pneumoniae	susceptible	susceptible	ST405	blaCTX-M-15_blaSHV-76_blaTEM-1B	4		1			0.5					Cluster 0	Cluster 0	Cluster 11	Cluster 0	Cluster 0	Cluster 7	Cluster 0	Cluster 0	Cluster 0	Cluster 0	Cluster 0	Cluster 0	Cluster 0
Kp20190802	surgical ICU	2019-07-22	2019-05-04	79	Stools	Klebsiella pneumoniae	susceptible	susceptible	ST405	blaCTX-M-15_blaSHV-76_blaTEM-1B	8		1			1					Cluster 0	Cluster 0	Cluster 11	Cluster 0	Cluster 0	Cluster 7	Cluster 0	Cluster 0	Cluster 0	Cluster 0	Cluster 0	Cluster 0	Cluster 0
Kp20190815	surgical ICU	2019-08-26	2019-08-15	11	Stools	Klebsiella pneumoniae	susceptible	susceptible	ST405	blaCTX-M-15_blaSHV-76_blaTEM-1B	8		0.5			1					Cluster 0	Cluster 0	Cluster 11	Cluster 0	Cluster 0	Cluster 7	Cluster 0	Cluster 0	Cluster 0	Cluster 0	Cluster 0	Cluster 0	Cluster 0
Kp20190624	surgical ICU	2019-05-27	2019-05-14	13	Stools	Klebsiella pneumoniae	susceptible	susceptible	ST405	blaCTX-M-15_blaSHV-76_blaTEM-1B	8		0.5			1					Cluster 0	Cluster 0	Cluster 11	Cluster 0	Cluster 0	Cluster 7	Cluster 0	Cluster 0	Cluster 0	Cluster 0	Cluster 0	Cluster 0	Cluster 0
Kp20190814	surgical ICU	2019-08-13	2019-07-31	13	Stools	Klebsiella pneumoniae	susceptible	susceptible	ST405	blaCTX-M-15_blaSHV-76_blaTEM-1B	8		0.5			0.25					Cluster 0	Cluster 0	Cluster 11	Cluster 0	Cluster 0	Cluster 7	Cluster 0	Cluster 0	Cluster 0	Cluster 0	Cluster 0	Cluster 0	Cluster 0
Kp20190704	surgical ICU	2019-06-25	2019-06-07	18	Stools	Klebsiella pneumoniae	susceptible	susceptible	ST405	blaCTX-M-15_blaSHV-76_blaTEM-1B	8		0.5			0.5					Cluster 0	Cluster 0	Cluster 11	Cluster 0	Cluster 0	Cluster 7	Cluster 0	Cluster 0	Cluster 0	Cluster 0	Cluster 0	Cluster 0	Cluster 0
Kp20191008	surgical ICU	2019-10-07	2019-09-25	12	Urinary	Klebsiella pneumoniae	susceptible	susceptible	ST405	blaCTX-M-15_blaSHV-76_blaTEM-1B	8		0.5			0.5					Cluster 0	Cluster 0	Cluster 11	Cluster 0	Cluster 1	Cluster 7	Cluster 0	Cluster 0	Cluster 0	Cluster 0	Cluster 0	Cluster 0	Cluster 0
Kp20190610	surgical ICU	2019-04-15	2019-02-07	67	Stools	Klebsiella pneumoniae	susceptible	susceptible	ST189	blaCTX-M-15_blaSHV-80	4		0.5			0.5					Cluster 0	Cluster 0	Cluster 18	Cluster 0	Cluster 0	Cluster 2	Cluster 0	Cluster 0	Cluster 0	Cluster 0	Cluster 0	Cluster 0	Cluster 0
Kp202105091	medical ICU	2020-12-21	2020-12-19	2	Stools	Klebsiella pneumoniae	susceptible	susceptible	ST530	blaCTX-M-15_blaSHV-99_blaTEM-1B_blaTEM-35	8		0.25			0.5					Cluster 0	Cluster 0	Cluster 19	Cluster 0	Cluster 0	Cluster 7	Cluster 0	Cluster 0	Cluster 0	Cluster 0	Cluster 0	Cluster 1	Cluster 0
Kp20210806	medical ICU	2021-07-20	2021-07-08	12	Stools	Klebsiella pneumoniae	susceptible	susceptible	ST45	blaCTX-M-15_blaTEM-1B	4		0.5			1					Cluster 0	Cluster 0	Cluster 14	Cluster 0	Cluster 0	Cluster 1	Cluster 0	Cluster 0	Cluster 0	Cluster 0	Cluster 0	Cluster 0	Cluster 0
Kp20200109	medical ICU	2020-01-03	2020-01-03	0	Stools	Klebsiella pneumoniae	susceptible	susceptible	ST636	blaCTX-M-15_blaTEM-1B	4		0.5			0.25					Cluster 8	Cluster 1	Cluster 9	Cluster 0	Cluster 0	Cluster 2	Cluster 0	Cluster 0	Cluster 0	Cluster 0	Cluster 0	Cluster 0	Cluster 0
Kp20200501	medical ICU	2020-04-06	2020-04-03	3	Stools	Klebsiella pneumoniae	susceptible	susceptible	ST661	blaCTX-M-209_blaSHV-27	4		0.5			1					Cluster 0	Cluster 0	Cluster 20	Cluster 0	Cluster 0	Cluster 2	Cluster 0	Cluster 0	Cluster 0	Cluster 0	Cluster 0	Cluster 0	Cluster 0
Kp20200503	medical ICU	2020-02-28	2020-02-24	4	Stools	Klebsiella pneumoniae	susceptible	susceptible	ST551	blaDHA-1_blaSHV-155	4		1			0.25					Cluster 0	Cluster 0	Cluster 21	Cluster 0	Cluster 0	Cluster 4	Cluster 0	Cluster 0	Cluster 0	Cluster 0	Cluster 0	Cluster 0	Cluster 0
Kp20190619	medical ICU	2019-05-08	2019-03-18	51	Urinary	Klebsiella pneumoniae	susceptible	susceptible	ST107	blaDHA-7_blaSHV-12	8		4			2					Cluster 0	Cluster 0	Cluster 16	Cluster 0	Cluster 0	Cluster 4	Cluster 0	Cluster 0	Cluster 0	Cluster 0	Cluster 0	Cluster 0	Cluster 0
Kp20190609	surgical ICU	2019-04-15	2019-03-27	19	Stools	Klebsiella pneumoniae	susceptible	susceptible	ST107	blaDHA-7_blaSHV-12	8		0.5			0.25					Cluster 0	Cluster 0	Cluster 16	Cluster 0	Cluster 0	Cluster 4	Cluster 0	Cluster 0	Cluster 0	Cluster 0	Cluster 0	Cluster 0	Cluster 0
Kp20211201	medical ICU	2021-04-10	2021-03-26	15	Catheter	Klebsiella pneumoniae	resistant	resistant	ST870	blaSHV-106_blaSHV-1	32	128	8	256	128	1	2	1	16	2	Cluster 0	Cluster 0	Cluster 22	Cluster 0	Cluster 0	Cluster 4	Cluster 0	Cluster 0	Cluster 0	Cluster 0	Cluster 0	Cluster 0	Cluster 0
Kp20211004	neonatalogy	2021-10-19	2021-09-15	34	Stools	Klebsiella pneumoniae	susceptible	susceptible	ST531	blaSHV-161_blaSHV-2	8		0.25			0.25					Cluster 0	Cluster 0	Cluster 5	Cluster 0	Cluster 0	Cluster 2	Cluster 3	Cluster 0	Cluster 0	Cluster 0	Cluster 0	Cluster 0	Cluster 0
Kp20211122	neonatalogy	2021-11-04	2021-10-16	19	Stools	Klebsiella pneumoniae	susceptible	susceptible	ST531	blaSHV-161_blaSHV-2	8		0.25			0.5					Cluster 0	Cluster 0	Cluster 5	Cluster 0	Cluster 0	Cluster 2	Cluster 3	Cluster 0	Cluster 0	Cluster 0	Cluster 0	Cluster 0	Cluster 0
Kp20200701	neonatalogy	2020-07-13	2020-07-02	11	Stools	Klebsiella pneumoniae	susceptible	susceptible	ST531	blaSHV-172_blaSHV-2	4		0.25			0.5					Cluster 0	Cluster 0	Cluster 5	Cluster 0	Cluster 0	Cluster 2	Cluster 3	Cluster 0	Cluster 0	Cluster 0	Cluster 0	Cluster 0	Cluster 0
Kp20190405	neonatalogy	2019-01-22	2019-01-19	3	Stools	Klebsiella pneumoniae	susceptible	susceptible	ST531	blaSHV-2	8		0.25			0.5					Cluster 0	Cluster 0	Cluster 5	Cluster 0	Cluster 0	Cluster 2	Cluster 3	Cluster 0	Cluster 0	Cluster 0	Cluster 0	Cluster 0	Cluster 0
Kp20190630	neonatalogy	2019-06-18	2019-06-08	10	Stools	Klebsiella pneumoniae	susceptible	susceptible	ST531	blaSHV-2	8		0.25			0.25					Cluster 0	Cluster 0	Cluster 5	Cluster 0	Cluster 0	Cluster 2	Cluster 3	Cluster 0	Cluster 0	Cluster 0	Cluster 0	Cluster 0	Cluster 0
Kp20190402	neonatalogy	2019-02-19	2019-02-13	6	Stools	Klebsiella pneumoniae	susceptible	susceptible	ST449	blaSHV-2_blaSHV-33	8		0.25			0.5					Cluster 0	Cluster 0	Cluster 23	Cluster 0	Cluster 0	Cluster 4	Cluster 0	Cluster 0	Cluster 0	Cluster 0	Cluster 0	Cluster 0	Cluster 0
Kp20190617	neonatalogy	2019-05-07	2019-04-03	34	Stools	Klebsiella pneumoniae	susceptible	susceptible	ST449	blaSHV-2_blaSHV-33	4		0.25			0.25					Cluster 0	Cluster 0	Cluster 23	Cluster 0	Cluster 0	Cluster 4	Cluster 0	Cluster 0	Cluster 0	Cluster 0	Cluster 0	Cluster 0	Cluster 0
Kp20190404	neonatalogy	2019-03-11	2019-01-19	51	Eye	Klebsiella pneumoniae	susceptible	susceptible	ST449	blaSHV-2_blaSHV-33	8		0.25			0.25					Cluster 0	Cluster 2	Cluster 23	Cluster 0	Cluster 0	Cluster 4	Cluster 0	Cluster 0	Cluster 0	Cluster 0	Cluster 0	Cluster 0	Cluster 0
Kp20190403	neonatalogy	2019-03-19	2019-02-07	40	Stools	Klebsiella pneumoniae	resistant	resistant	ST449	blaSHV-2_blaSHV-33	16	32	1	0.5	< 0,125	4	4	1	128	8	Cluster 9	Cluster 0	Cluster 23	Cluster 0	Cluster 0	Cluster 4	Cluster 0	Cluster 0	Cluster 0	Cluster 0	Cluster 0	Cluster 0	Cluster 0
Kp20190608	neonatalogy	2019-04-09	2019-02-13	55	Stools	Klebsiella pneumoniae	susceptible	susceptible	ST449	blaSHV-2_blaSHV-33	4		0.25			0.25					Cluster 0	Cluster 0	Cluster 23	Cluster 0	Cluster 0	Cluster 4	Cluster 0	Cluster 0	Cluster 0	Cluster 0	Cluster 0	Cluster 0	Cluster 0
Kp20190401	neonatalogy	2019-03-05	2019-02-13	20	Stools	Klebsiella pneumoniae	susceptible	susceptible	ST449	blaSHV-2_blaSHV-33	8		0.25			0.5					Cluster 0	Cluster 0	Cluster 23	Cluster 0	Cluster 0	Cluster 4	Cluster 0	Cluster 0	Cluster 0	Cluster 0	Cluster 0	Cluster 0	Cluster 0

## Sheet: Supplementary table IV
Supplementary table IV: list of the primers used for RT-qPCR for both Klebsiella pneumoniae and Enterobacter cloacae complex strains
Name	Sequence (5’-3’)
For Enterobacter strains
Ecc 23S F	AATGATGGCCAGGCTGTCTC
Ecc 23S R	AAGGTTCACGGGGTCTTTCC
Ecc acrA F	CTGACCGTTTTGCACCAGTG
Ecc acrA R	GCGCGTATTAACCTGGCCTA
Ecc ramA F	TACACCAGCCGTTACGCATC
Ecc ramA R	CCCCAGACTTTCGCCTTTGT
Ecc tolC F	ATCAGACCACCCAGCGTTTT
Ecc tolC R	CGGTCACTTCGTTAGCCAGT
For Klebsiella strains
RTKP-23SF	TTCTAACGTTGGCCCCTGAC
RTKP-23SR	CTAACCTTCGTGCTCCTCCG
RTKP-acrAF	GTCACCCAGTCGAGCAATGA
RTKP-acrAR	AGTCACCAGCTCCACTTTCG
RTKP-ramAF	TATCGCTCGCCATGCCG
RTKP-ramAR	GCAGCTTCCTTTCGCGAATAT
RTKP-tolCF	GCGCGCTACAACTACCTGAT
RTKP-tolCR	GGTTTACCCAGCGTGTTGTTC
